# Supplementary material for: 2,6-Di­fluoro-N-(prop-2-yn­yl)benzamide
Source: Acta Crystallogr Sect E Struct Rep Online. 2013 Aug 17;69(Pt 9):o1440. doi: 10.1107/S1600536813021120 (PMC3884469; doi:10.1107/S1600536813021120)
Supplement: Supplementary file 1 [file e-69-o1440-sup1.cif]

##############################################################################
#                                                                            #
# This CIF contains the data in a paper accepted for publication in          #
# Acta Crystallographica Section E. It conforms to the requirements of       #
# Notes for Authors for Acta Crystallographica Section E, and has been       #
# peer reviewed under the auspices of the IUCr Commission on Journals.       #
#                                                                            #
# Full details of the Crystallographic Information File format               #
# are given in the paper "The Crystallographic Information File (CIF):       #
# a New Standard Archive File for Crystallography" by S. R. Hall, F. H.      #
# Allen and I. D. Brown [Acta Cryst. (1991), A47, 655-685].                  #
#                                                                            #
# The current version of the core CIF dictionary is obtainable from          #
# ftp://ftp.iucr.org/pub/cif_core.dic.                                       #
#                                                                            #
# Software is freely available for graphical display of the structure(s)     #
# in this CIF. For information consult the CIF software page                 #
# http://www.iucr.org/resources/cif/software.                                #
#                                                                            #
# This file may be used for bona fide research purposes within the           #
# scientific community so long as proper attribution is given to the journal # 
# article from which it was obtained.                                        #
#                                                                            #
##############################################################################
data_global
_audit_creation_method     'form.cif (version 2.0)'
_journal_data_validation_number     ?
_journal_date_recd_electronic     2013-07-21
_journal_date_accepted     2013-07-29
_journal_name_full     'Acta Crystallographica, Section E'
_journal_year     2013
_journal_volume     69
_journal_issue      9
_journal_page_first     o1440
_journal_page_last     o1440
_journal_paper_category     QO
_journal_paper_doi     10.1107/S1600536813021120
_journal_coeditor_code     RZ5082
_publ_contact_author_name     'Yousuf, S.'
_publ_contact_author_address
;
      H.E.J. Research Institute of Chemistry,
      International Cenetr for Chemical and Biological Sciences,
      University of Karachi,
      Karachi 75270, Pakistan
;
_publ_contact_author_email     'dr.sammer.yousuf@gmail.com'
_publ_contact_author_fax     '+92-21 34819018-9'
_publ_contact_author_phone     '+92-21 34824924'
_publ_section_title
;
2,6-Difluoro-<i>N</i>-(prop-2-ynyl)benzamide
;
loop_
    _publ_author_name
    _publ_author_footnote
    _publ_author_address
    'Zahid Hussain' ?
;     H.E.J. Research Institute of Chemistry,
      International Center for Chemical and Biological Sciences,
      University of Karachi,
      Karachi 75270, Pakistan
;
    'Ejaz Hussain' ?
;     H.E.J. Research Institute of Chemistry,
      International Center for Chemical and Biological Sciences,
      University of Karachi,
      Karachi 75270, Pakistan
;
    'Hina Siddiqui' ?
;     H.E.J. Research Institute of Chemistry,
      International Center for Chemical and Biological Sciences,
      University of Karachi,
      Karachi 75270, Pakistan
;
    'M. Iqbal Choudhary' ?
;     H.E.J. Research Institute of Chemistry,
      International Center for Chemical and Biological Sciences,
      University of Karachi,
      Karachi 75270, Pakistan
      Department of Biochemistry, Faculty of Science,
      King Abdulaziz University,
      Jaddhah
      Saudi Arabia
;
    'Sammer Yousuf' ?
;     H.E.J. Research Institute of Chemistry,
      International Center for Chemical and Biological Sciences,
      University of Karachi,
      Karachi 75270, Pakistan
;
data_I
_audit_creation_method     SHELXL-97
_chemical_name_systematic
;
2,6-Difluoro-<i>N</i>-(prop-2-ynyl)benzamide
;
_chemical_name_common     ?
_chemical_formula_moiety     'C10 H7 F2 N O'
_chemical_formula_sum     'C10 H7 F2 N O'
_chemical_formula_iupac     'C10 H7 F2 N O'
_chemical_formula_weight     195.17
_chemical_melting_point     ?
_symmetry_cell_setting     monoclinic
_symmetry_space_group_name_H-M     'P 21/c'
_symmetry_space_group_name_Hall     '-P 2ybc'
loop_
    _symmetry_equiv_pos_as_xyz
    'x, y, z'
    '-x, y+1/2, -z+1/2'
    '-x, -y, -z'
    'x, -y-1/2, z-1/2'
_cell_length_a     5.0479(8)
_cell_length_b     19.738(3)
_cell_length_c     9.2428(15)
_cell_angle_alpha     90.00
_cell_angle_beta     91.432(4)
_cell_angle_gamma     90.00
_cell_volume     920.6(3)
_cell_formula_units_Z     4
_cell_measurement_reflns_used     1280
_cell_measurement_theta_min     2.43
_cell_measurement_theta_max     22.93
_cell_measurement_temperature     273(2)
_exptl_crystal_description     'block'
_exptl_crystal_colour     'colourless'
_exptl_crystal_size_max     0.38
_exptl_crystal_size_mid     0.17
_exptl_crystal_size_min     0.10
_exptl_crystal_density_diffrn     1.408
_exptl_crystal_density_meas     ?
_exptl_crystal_density_method     'not measured'
_exptl_crystal_F_000     400
_exptl_absorpt_coefficient_mu     0.119
_exptl_absorpt_correction_type     none
_exptl_absorpt_process_details     ?
_exptl_absorpt_correction_T_min     ?
_exptl_absorpt_correction_T_max     ?
_exptl_special_details
;
;
_diffrn_ambient_temperature     273(2)
_diffrn_radiation_type     MoK\a
_diffrn_radiation_wavelength     0.71073
_diffrn_radiation_source     'fine-focus sealed tube'
_diffrn_radiation_monochromator     graphite
_diffrn_measurement_device_type     'Bruker SMART APEX CCD'
_diffrn_measurement_method     'phi and omega scans'
_diffrn_detector_area_resol_mean     ?
_diffrn_reflns_number     5388
_diffrn_reflns_av_R_equivalents     0.0217
_diffrn_reflns_av_sigmaI/netI     0.0210
_diffrn_reflns_theta_min     2.06
_diffrn_reflns_theta_max     25.50
_diffrn_reflns_theta_full     25.50
_diffrn_measured_fraction_theta_max     0.977
_diffrn_measured_fraction_theta_full     0.977
_diffrn_reflns_limit_h_min     -6
_diffrn_reflns_limit_h_max     6
_diffrn_reflns_limit_k_min     -23
_diffrn_reflns_limit_k_max     22
_diffrn_reflns_limit_l_min     -10
_diffrn_reflns_limit_l_max     11
_diffrn_standards_number     ?
_diffrn_standards_interval_count     ?
_diffrn_standards_interval_time     ?
_diffrn_standards_decay_%     ?
_refine_special_details
;
Refinement of <i>F</i>^2^ against ALL reflections. The weighted <i>R</i>-factor
<i>wR</i> and goodness of fit <i>S</i> are based on <i>F</i>^2^, conventional
<i>R</i>-factors <i>R</i> are based on <i>F</i>, with <i>F</i> set to zero for
negative <i>F</i>^2^. The threshold expression of <i>F</i>^2^ >
\s(<i>F</i>^2^) is used only for calculating <i>R</i>-factors(gt) <i>etc</i>.
and is not relevant to the choice of reflections for refinement.
<i>R</i>-factors based on <i>F</i>^2^ are statistically about twice as large
as those based on <i>F</i>, and <i>R</i>- factors based on ALL data will be
even larger.
;
_reflns_number_total     1669
_reflns_number_gt     1283
_reflns_threshold_expression     I>2sigma(I)
_refine_ls_structure_factor_coef     Fsqd
_refine_ls_matrix_type     full
_refine_ls_R_factor_all     0.0547
_refine_ls_R_factor_gt     0.0402
_refine_ls_wR_factor_gt     0.0895
_refine_ls_wR_factor_ref     0.0994
_refine_ls_goodness_of_fit_ref     1.027
_refine_ls_restrained_S_all     1.027
_refine_ls_number_reflns     1669
_refine_ls_number_parameters     135
_refine_ls_number_restraints     0
_refine_ls_hydrogen_treatment     mixed
_refine_ls_weighting_scheme     calc
_refine_ls_weighting_details
         'calc w=1/[\s^2^(Fo^2^)+(0.0397P)^2^+0.1720P] where P=(Fo^2^+2Fc^2^)/3'
_atom_sites_solution_hydrogens     geom
_atom_sites_solution_primary     direct
_atom_sites_solution_secondary     difmap
_refine_ls_shift/su_max     0.000
_refine_ls_shift/su_mean     0.000
_refine_diff_density_max     0.132
_refine_diff_density_min     -0.154
_refine_ls_extinction_method     none
_refine_ls_extinction_coef     ?
loop_
    _atom_type_symbol
    _atom_type_description
    _atom_type_scat_dispersion_real
    _atom_type_scat_dispersion_imag
    _atom_type_scat_source
    'C' 'C' 0.0033 0.0016
                         'International Tables Vol C Tables 4.2.6.8 and 6.1.1.4'
    'H' 'H' 0.0000 0.0000
                         'International Tables Vol C Tables 4.2.6.8 and 6.1.1.4'
    'N' 'N' 0.0061 0.0033
                         'International Tables Vol C Tables 4.2.6.8 and 6.1.1.4'
    'O' 'O' 0.0106 0.0060
                         'International Tables Vol C Tables 4.2.6.8 and 6.1.1.4'
    'F' 'F' 0.0171 0.0103
                         'International Tables Vol C Tables 4.2.6.8 and 6.1.1.4'
_computing_data_collection     'SMART (Bruker, 2000)'
_computing_cell_refinement     'SAINT (Bruker, 2000)'
_computing_data_reduction     'SAINT (Bruker, 2000)'
_computing_structure_solution     'SHELXS97 (Sheldrick, 2008)'
_computing_structure_refinement     'SHELXL97 (Sheldrick, 2008)'
_computing_molecular_graphics     'SHELXTL (Sheldrick, 2008)'
_computing_publication_material     'SHELXTL (Sheldrick, 2008)'
loop_
    _atom_site_type_symbol
    _atom_site_label
    _atom_site_fract_x
    _atom_site_fract_y
    _atom_site_fract_z
    _atom_site_U_iso_or_equiv
    _atom_site_adp_type
    _atom_site_calc_flag
    _atom_site_refinement_flags
    _atom_site_occupancy
    _atom_site_symmetry_multiplicity
    _atom_site_disorder_assembly
    _atom_site_disorder_group
    F F1 0.4706(2) 0.66642(6) 0.01184(13) 0.0784(4) Uani d . 1 1 . .
    F F2 1.1590(2) 0.68247(6) -0.31627(13) 0.0808(4) Uani d . 1 1 . .
    O O1 1.0617(2) 0.56728(6) -0.15774(16) 0.0689(4) Uani d . 1 1 . .
    N N1 0.6219(3) 0.55850(7) -0.17077(17) 0.0520(4) Uani d . 1 1 . .
    C C1 0.6337(3) 0.70378(9) -0.06950(19) 0.0533(5) Uani d . 1 1 . .
    C C2 0.6133(4) 0.77291(10) -0.0635(2) 0.0670(6) Uani d . 1 1 . .
    H H2A 0.4884 0.7934 -0.0055 0.080 Uiso calc R 1 1 . .
    C C3 0.7807(4) 0.81150(10) -0.1445(2) 0.0690(6) Uani d . 1 1 . .
    H H3A 0.7685 0.8585 -0.1419 0.083 Uiso calc R 1 1 . .
    C C4 0.9655(4) 0.78117(10) -0.2290(2) 0.0664(5) Uani d . 1 1 . .
    H H4A 1.0802 0.8071 -0.2835 0.080 Uiso calc R 1 1 . .
    C C5 0.9778(3) 0.71209(9) -0.2314(2) 0.0546(5) Uani d . 1 1 . .
    C C6 0.8147(3) 0.66992(8) -0.15372(17) 0.0453(4) Uani d . 1 1 . .
    C C7 0.8430(3) 0.59431(9) -0.16021(17) 0.0475(4) Uani d . 1 1 . .
    C C8 0.6276(4) 0.48497(9) -0.1809(2) 0.0607(5) Uani d . 1 1 . .
    H H8A 0.4535 0.4673 -0.1599 0.073 Uiso calc R 1 1 . .
    H H8B 0.7519 0.4674 -0.1085 0.073 Uiso calc R 1 1 . .
    C C9 0.7041(4) 0.46128(9) -0.3233(2) 0.0621(5) Uani d . 1 1 . .
    C C10 0.7642(5) 0.44382(12) -0.4380(3) 0.0880(7) Uani d . 1 1 . .
    H H1 0.475(4) 0.5775(9) -0.1715(19) 0.061(6) Uiso d . 1 1 . .
    H H2 0.817(5) 0.4327(13) -0.524(3) 0.120(10) Uiso d . 1 1 . .
loop_
    _atom_site_aniso_label
    _atom_site_aniso_U_11
    _atom_site_aniso_U_22
    _atom_site_aniso_U_33
    _atom_site_aniso_U_12
    _atom_site_aniso_U_13
    _atom_site_aniso_U_23
    F1 0.0691(7) 0.0792(8) 0.0889(9) -0.0091(6) 0.0395(6) -0.0161(6)
    F2 0.0727(7) 0.0810(8) 0.0907(9) -0.0041(6) 0.0418(7) -0.0052(6)
    O1 0.0315(6) 0.0655(8) 0.1096(11) 0.0057(5) 0.0013(6) -0.0028(7)
    N1 0.0316(7) 0.0521(9) 0.0726(11) 0.0022(6) 0.0071(7) -0.0047(7)
    C1 0.0412(9) 0.0628(11) 0.0559(11) -0.0019(8) 0.0054(8) -0.0104(9)
    C2 0.0543(10) 0.0674(13) 0.0794(14) 0.0088(9) 0.0033(10) -0.0230(10)
    C3 0.0648(12) 0.0532(11) 0.0885(16) 0.0037(9) -0.0073(11) -0.0048(10)
    C4 0.0604(11) 0.0634(12) 0.0753(14) -0.0065(9) 0.0039(10) 0.0069(10)
    C5 0.0432(9) 0.0629(11) 0.0579(11) -0.0003(8) 0.0070(8) -0.0048(9)
    C6 0.0320(8) 0.0553(10) 0.0484(10) 0.0000(7) -0.0021(7) -0.0053(8)
    C7 0.0328(8) 0.0571(10) 0.0527(10) 0.0014(7) 0.0052(7) -0.0023(8)
    C8 0.0503(10) 0.0529(11) 0.0794(14) -0.0025(8) 0.0094(9) 0.0042(9)
    C9 0.0579(11) 0.0451(10) 0.0835(16) 0.0055(8) 0.0048(11) -0.0031(10)
    C10 0.1032(19) 0.0689(15) 0.092(2) 0.0121(12) 0.0132(16) -0.0128(14)
_geom_special_details
;
All e.s.d.'s (except the e.s.d. in the dihedral angle between two l.s. planes)
are estimated using the full covariance matrix. The cell e.s.d.'s are taken
into account individually in the estimation of e.s.d.'s in distances, angles
and torsion angles; correlations between e.s.d.'s in cell parameters are only
used when they are defined by crystal symmetry. An approximate (isotropic)
treatment of cell e.s.d.'s is used for estimating e.s.d.'s involving l.s.
planes.
;
loop_
    _geom_bond_atom_site_label_1
    _geom_bond_atom_site_label_2
    _geom_bond_site_symmetry_2
    _geom_bond_distance
    _geom_bond_publ_flag
    F1 C1 . 1.3482(19) ?
    F2 C5 . 1.3530(18) ?
    O1 C7 . 1.2256(17) ?
    N1 C7 . 1.323(2) ?
    N1 C8 . 1.455(2) ?
    N1 H1 . 0.830(19) ?
    C1 C2 . 1.370(3) ?
    C1 C6 . 1.387(2) ?
    C2 C3 . 1.374(3) ?
    C2 H2A . 0.9300 ?
    C3 C4 . 1.369(3) ?
    C3 H3A . 0.9300 ?
    C4 C5 . 1.365(3) ?
    C4 H4A . 0.9300 ?
    C5 C6 . 1.384(2) ?
    C6 C7 . 1.501(2) ?
    C8 C9 . 1.458(3) ?
    C8 H8A . 0.9700 ?
    C8 H8B . 0.9700 ?
    C9 C10 . 1.162(3) ?
    C10 H2 . 0.87(3) ?
loop_
    _geom_angle_atom_site_label_1
    _geom_angle_atom_site_label_2
    _geom_angle_atom_site_label_3
    _geom_angle_site_symmetry_1
    _geom_angle_site_symmetry_3
    _geom_angle
    _geom_angle_publ_flag
    C7 N1 C8 . . 121.31(15) ?
    C7 N1 H1 . . 120.7(13) ?
    C8 N1 H1 . . 118.0(13) ?
    F1 C1 C2 . . 118.34(15) ?
    F1 C1 C6 . . 118.01(16) ?
    C2 C1 C6 . . 123.65(17) ?
    C1 C2 C3 . . 118.85(17) ?
    C1 C2 H2A . . 120.6 ?
    C3 C2 H2A . . 120.6 ?
    C4 C3 C2 . . 120.37(18) ?
    C4 C3 H3A . . 119.8 ?
    C2 C3 H3A . . 119.8 ?
    C5 C4 C3 . . 118.53(18) ?
    C5 C4 H4A . . 120.7 ?
    C3 C4 H4A . . 120.7 ?
    F2 C5 C4 . . 118.19(16) ?
    F2 C5 C6 . . 117.42(16) ?
    C4 C5 C6 . . 124.38(16) ?
    C5 C6 C1 . . 114.22(16) ?
    C5 C6 C7 . . 121.27(14) ?
    C1 C6 C7 . . 124.49(15) ?
    O1 C7 N1 . . 121.78(16) ?
    O1 C7 C6 . . 121.24(14) ?
    N1 C7 C6 . . 116.97(13) ?
    N1 C8 C9 . . 112.60(15) ?
    N1 C8 H8A . . 109.1 ?
    C9 C8 H8A . . 109.1 ?
    N1 C8 H8B . . 109.1 ?
    C9 C8 H8B . . 109.1 ?
    H8A C8 H8B . . 107.8 ?
    C10 C9 C8 . . 178.5(2) ?
    C9 C10 H2 . . 176.4(19) ?
loop_
    _geom_torsion_atom_site_label_1
    _geom_torsion_atom_site_label_2
    _geom_torsion_atom_site_label_3
    _geom_torsion_atom_site_label_4
    _geom_torsion_site_symmetry_1
    _geom_torsion_site_symmetry_2
    _geom_torsion_site_symmetry_3
    _geom_torsion_site_symmetry_4
    _geom_torsion
    _geom_torsion_publ_flag
    F1 C1 C2 C3 . . . . 179.19(17) ?
    C6 C1 C2 C3 . . . . -0.2(3) ?
    C1 C2 C3 C4 . . . . -0.4(3) ?
    C2 C3 C4 C5 . . . . 0.4(3) ?
    C3 C4 C5 F2 . . . . 179.33(17) ?
    C3 C4 C5 C6 . . . . 0.1(3) ?
    F2 C5 C6 C1 . . . . -179.83(15) ?
    C4 C5 C6 C1 . . . . -0.6(3) ?
    F2 C5 C6 C7 . . . . 1.7(2) ?
    C4 C5 C6 C7 . . . . -179.07(18) ?
    F1 C1 C6 C5 . . . . -178.74(15) ?
    C2 C1 C6 C5 . . . . 0.6(3) ?
    F1 C1 C6 C7 . . . . -0.3(2) ?
    C2 C1 C6 C7 . . . . 179.05(18) ?
    C8 N1 C7 O1 . . . . -0.4(3) ?
    C8 N1 C7 C6 . . . . 178.68(15) ?
    C5 C6 C7 O1 . . . . 41.8(2) ?
    C1 C6 C7 O1 . . . . -136.53(18) ?
    C5 C6 C7 N1 . . . . -137.26(17) ?
    C1 C6 C7 N1 . . . . 44.4(2) ?
    C7 N1 C8 C9 . . . . -75.0(2) ?
loop_
    _geom_hbond_atom_site_label_D
    _geom_hbond_atom_site_label_H
    _geom_hbond_atom_site_label_A
    _geom_hbond_site_symmetry_A
    _geom_hbond_distance_DH
    _geom_hbond_distance_HA
    _geom_hbond_distance_DA
    _geom_hbond_angle_DHA
    _geom_hbond_publ_flag
    N1 H1 O1 1_455 0.83(2) 2.10(2) 2.8387(19) 147.4(17) yes
    C2 H2A F2 4_476 0.93 2.49 3.394(2) 164.3 yes
_iucr_refine_instructions_details
;
TITL a in P2(1)/c
CELL 0.71073   5.0479  19.7384   9.2428  90.000  91.432  90.000
ZERR    4.00   0.0008   0.0032   0.0015   0.000   0.004   0.000
LATT  1
SYMM -X, 0.5+Y, 0.5-Z
SFAC C H N O F
UNIT 40 28 4 4 8
TEMP 0
ACTA
CONF
OMIT -3 51
SIZE 0.38 0.17 0.1
EQIV $1 -1+X,3/2-Y,1/2+Z
HTAB C2 F2_$1
L.S. 20
BOND $H
FMAP 2 1 60
PLAN 10
WGHT    0.039700    0.172000
FVAR       0.70828
F1    5    0.470584    0.666423    0.011839    11.00000    0.06909    0.07917 =
         0.08886   -0.01608    0.03948   -0.00913
F2    5    1.159022    0.682466   -0.316273    11.00000    0.07267    0.08101 =
         0.09066   -0.00518    0.04179   -0.00415
O1    4    1.061654    0.567281   -0.157740    11.00000    0.03150    0.06547 =
         0.10956   -0.00276    0.00133    0.00575
N1    3    0.621861    0.558497   -0.170774    11.00000    0.03159    0.05212 =
         0.07258   -0.00470    0.00713    0.00224
C1    1    0.633676    0.703780   -0.069499    11.00000    0.04120    0.06285 =
         0.05593   -0.01042    0.00537   -0.00191
C2    1    0.613343    0.772905   -0.063458    11.00000    0.05432    0.06736 =
         0.07938   -0.02304    0.00331    0.00885
AFIX  43
H2A   2    0.488356    0.793362   -0.005505    11.00000   -1.20000
AFIX   0
C3    1    0.780742    0.811498   -0.144472    11.00000    0.06483    0.05318 =
         0.08845   -0.00481   -0.00730    0.00367
AFIX  43
H3A   2    0.768509    0.858493   -0.141917    11.00000   -1.20000
AFIX   0
C4    1    0.965542    0.781166   -0.228983    11.00000    0.06042    0.06342 =
         0.07535    0.00686    0.00388   -0.00650
AFIX  43
H4A   2    1.080177    0.807055   -0.283546    11.00000   -1.20000
AFIX   0
C5    1    0.977776    0.712086   -0.231365    11.00000    0.04325    0.06286 =
         0.05785   -0.00485    0.00698   -0.00033
C6    1    0.814744    0.669924   -0.153716    11.00000    0.03199    0.05533 =
         0.04841   -0.00532   -0.00211    0.00002
C7    1    0.842993    0.594307   -0.160212    11.00000    0.03283    0.05708 =
         0.05269   -0.00229    0.00516    0.00142
C8    1    0.627630    0.484974   -0.180879    11.00000    0.05027    0.05292 =
         0.07940    0.00416    0.00944   -0.00252
AFIX  23
H8A   2    0.453507    0.467273   -0.159864    11.00000   -1.20000
H8B   2    0.751851    0.467366   -0.108474    11.00000   -1.20000
AFIX   0
C9    1    0.704053    0.461283   -0.323256    11.00000    0.05793    0.04515 =
         0.08345   -0.00306    0.00484    0.00547
C10   1    0.764233    0.443817   -0.437966    11.00000    0.10324    0.06893 =
         0.09223   -0.01278    0.01320    0.01212
H1    2    0.475090    0.577498   -0.171547    11.00000    0.06143
H2    2    0.817041    0.432712   -0.524044    11.00000    0.11963
HKLF 4
REM  a in P2(1)/c
REM R1 =  0.0402 for   1283 Fo > 4sig(Fo)  and  0.0547 for all   1669 data
REM    135 parameters refined using      0 restraints
END
WGHT      0.0397      0.1720
REM Highest difference peak  0.132,  deepest hole -0.154,  1-sigma level  0.029
Q1    1   0.7976  0.6813 -0.0734  11.00000  0.05    0.13
Q2    1   0.7144  0.7392 -0.0171  11.00000  0.05    0.12
Q3    1   0.6863  0.6831 -0.1587  11.00000  0.05    0.12
Q4    1   0.8018  0.6840 -0.2402  11.00000  0.05    0.11
Q5    1   1.0670  0.5972 -0.2240  11.00000  0.05    0.11
Q6    1   0.9660  0.6788 -0.1386  11.00000  0.05    0.11
Q7    1   1.2189  0.5993 -0.1585  11.00000  0.05    0.11
Q8    1   0.6302  0.6446  0.0628  11.00000  0.05    0.10
Q9    1   0.9095  0.4587 -0.3415  11.00000  0.05    0.09
Q10   1   0.7673  0.4862 -0.3828  11.00000  0.05    0.09
;
