# Supplementary material for: 2,6-Di­fluoro-N-(prop-2-yn­yl)benzamide
Source: Acta Crystallogr Sect E Struct Rep Online. 2013 Aug 17;69(Pt 9):o1440. doi: 10.1107/S1600536813021120 (PMC3884469; doi:10.1107/S1600536813021120)
Supplement: Supplementary file 2 [file e-69-o1440-Isup2.hkl]

# 
# h,k,l, Fc-squared, Fo-squared, sigma(Fo-squared) and status flag 
# 
data_I
_shelx_title ' a in P2(1)/c' 
_shelx_refln_list_code          4 
_shelx_F_calc_maximum      145.32 
_exptl_crystal_F_000       400.00 
_reflns_d_resolution_high  0.8255 
 
loop_ 
 _symmetry_equiv_pos_as_xyz 
 'x, y, z' 
 '-x, y+1/2, -z+1/2' 
 '-x, -y, -z' 
 'x, -y-1/2, z-1/2' 
 
_cell_length_a     5.0479 
_cell_length_b    19.7384 
_cell_length_c     9.2428 
_cell_angle_alpha  90.000 
_cell_angle_beta   91.432 
_cell_angle_gamma  90.000 
 
_shelx_F_squared_multiplier     1.000 
 
loop_ 
 _refln_index_h 
 _refln_index_k 
 _refln_index_l 
 _refln_F_squared_calc 
 _refln_F_squared_meas 
 _refln_F_squared_sigma 
 _refln_observed_status 
   1   0   0       29.76       38.19      1.69 o 
   2   0   0       34.36       33.88      3.23 o 
   3   0   0        2.34        0.50      0.64 o 
   4   0   0       75.97       68.07      3.38 o 
   5   0   0      159.64      180.89      6.15 o 
   6   0   0       21.96       23.02      2.38 o 
   1   1   0     1235.50     1218.95     12.56 o 
   2   1   0      340.98      356.23      4.09 o 
   3   1   0        2.43        2.48      0.60 o 
   4   1   0        0.12       -0.41      0.45 o 
   5   1   0       24.62       27.87      2.09 o 
   6   1   0       76.53       74.87      3.13 o 
   0   2   0     1387.51     1360.93      7.57 o 
   1   2   0      521.03      484.73      3.59 o 
   2   2   0      508.20      487.93      5.51 o 
   3   2   0      184.42      182.85      3.33 o 
   4   2   0       37.30       34.49      2.13 o 
   5   2   0       48.56       54.05      2.32 o 
   6   2   0       14.52       19.55      1.92 o 
   1   3   0     1359.40     1417.71      9.03 o 
   2   3   0       15.94       11.74      0.90 o 
   3   3   0       46.28       46.67      1.76 o 
   4   3   0      281.30      271.41      4.24 o 
   5   3   0      139.38      141.70      3.48 o 
   6   3   0       25.51       28.20      2.30 o 
   0   4   0     1638.13     1618.11     12.34 o 
   1   4   0      107.64      101.46      1.66 o 
   2   4   0       30.83       37.67      1.34 o 
   3   4   0     1098.28     1164.47      8.08 o 
   4   4   0        9.27        9.23      1.06 o 
   5   4   0       19.58       18.87      1.57 o 
   6   4   0        3.48        4.25      0.92 o 
   1   5   0      407.94      445.17      3.87 o 
   2   5   0      593.87      644.63      5.76 o 
   3   5   0      433.40      441.34      9.35 o 
   4   5   0       79.89       77.55      2.37 o 
   5   5   0       21.21       20.02      1.90 o 
   0   6   0      443.34      430.41      4.52 o 
   1   6   0      834.77      808.65      5.10 o 
   2   6   0      147.51      159.73      2.80 o 
   3   6   0      558.51      568.09      6.39 o 
   4   6   0       23.86       20.33      1.43 o 
   5   6   0        1.54        3.14      0.94 o 
   1   7   0      867.72      834.25      5.42 o 
   2   7   0       43.25       38.94      1.48 o 
   3   7   0       58.98       55.84      2.87 o 
   4   7   0        0.05        0.19      0.44 o 
   5   7   0        0.00       -0.84      0.86 o 
   0   8   0     9926.48    10141.14     60.58 o 
   1   8   0      273.53      287.67      3.14 o 
   2   8   0       30.58       30.14      1.42 o 
   3   8   0       50.18       47.26      1.90 o 
   4   8   0        0.13       -0.01      0.55 o 
   5   8   0       10.25       11.84      1.49 o 
   1   9   0      368.70      389.19      3.86 o 
   2   9   0      258.64      258.30      4.10 o 
   3   9   0       41.81       42.42      1.91 o 
   4   9   0        0.13       -0.12      0.58 o 
   5   9   0       19.96       24.77      2.12 o 
   0  10   0        2.45        7.68      1.60 o 
   1  10   0      323.47      339.54      3.75 o 
   2  10   0        1.23        0.16      0.48 o 
   3  10   0        3.36        2.53      0.74 o 
   4  10   0       20.56       22.51      1.91 o 
   5  10   0       10.27       11.44      1.50 o 
   1  11   0        9.91        9.39      0.87 o 
   2  11   0      117.37      112.42      2.73 o 
   3  11   0       51.24       54.37      2.24 o 
   4  11   0       34.80       32.28      2.24 o 
   5  11   0       51.19       51.42      3.59 o 
   0  12   0        1.31        0.61      0.66 o 
   1  12   0       17.96       18.53      1.16 o 
   2  12   0        5.19        3.92      0.80 o 
   3  12   0      467.39      460.80      6.32 o 
   4  12   0        3.92        2.05      0.79 o 
   5  12   0        0.17       -0.55      0.91 o 
   1  13   0       16.26       18.73      1.23 o 
   2  13   0      447.50      446.86      7.58 o 
   3  13   0      148.60      158.30      3.78 o 
   4  13   0        7.93        6.13      1.07 o 
   5  13   0        1.61        1.10      0.99 o 
   0  14   0        0.07        1.18      0.82 o 
   1  14   0       33.39       32.36      1.58 o 
   2  14   0      293.01      296.67      7.45 o 
   3  14   0      270.03      280.99      5.16 o 
   4  14   0        0.94        1.66      0.99 o 
   1  15   0       25.49       25.86      1.50 o 
   2  15   0       69.13       68.20      2.52 o 
   3  15   0        0.66        1.63      0.83 o 
   4  15   0        3.98        3.44      1.16 o 
   0  16   0        1.12        2.68      1.11 o 
   1  16   0        2.05        3.85      0.81 o 
   2  16   0       31.00       28.89      1.94 o 
   3  16   0        1.22        2.04      1.03 o 
   4  16   0        5.72        4.08      1.50 o 
   1  17   0       13.26       10.94      1.17 o 
   2  17   0       24.29       25.78      2.42 o 
   3  17   0       69.77       64.64      3.80 o 
   4  17   0        0.61       -0.87      0.92 o 
   0  18   0      115.07      101.14      4.22 o 
   1  18   0        2.93        2.44      0.86 o 
   2  18   0       34.75       39.29      2.97 o 
   3  18   0        1.94        2.38      1.19 o 
   4  18   0        0.01       -0.08      1.54 o 
   1  19   0        0.84        1.83      0.96 o 
   2  19   0        4.52        4.62      1.31 o 
   3  19   0        6.70        6.15      1.35 o 
   0  20   0        7.79        9.33      3.39 o 
   1  20   0        4.23        3.25      0.99 o 
   2  20   0        7.29        8.50      1.79 o 
   3  20   0        0.64        2.55      0.99 o 
   1  21   0        0.93       -0.99      1.15 o 
   2  21   0        5.36        6.95      1.99 o 
   0  22   0        0.95        2.53      2.01 o 
   1  22   0        1.67        0.96      3.21 o 
   2  22   0       14.61       19.57      2.41 o 
   1  23   0        1.23        2.96      2.13 o 
  -6   1   1        4.56        3.55      0.83 o 
  -5   1   1       61.33       62.55      2.40 o 
  -4   1   1      125.25      117.87      2.80 o 
  -3   1   1       12.25       13.56      1.15 o 
  -2   1   1       31.25       33.20      1.07 o 
  -1   1   1      674.51      657.76      3.87 o 
   0   1   1     1115.97     1096.45      4.96 o 
   1   1   1     3188.06     3086.60     21.62 o 
   2   1   1     3927.60     4083.44     25.26 o 
   3   1   1       12.25       11.95      1.27 o 
   4   1   1        1.39        2.04      0.69 o 
   5   1   1      125.42      123.00      3.61 o 
   6   1   1        0.01        0.05      0.81 o 
  -6   2   1        3.87        2.13      1.10 o 
  -5   2   1      200.41      214.21      4.27 o 
  -4   2   1       67.34       66.42      2.13 o 
  -3   2   1        4.58        5.61      0.72 o 
  -2   2   1        2.45        1.84      0.45 o 
  -1   2   1       14.25       14.11      0.47 o 
   0   2   1     3114.48     3040.55     23.59 o 
   1   2   1     3220.35     3309.64     19.79 o 
   2   2   1      174.02      166.99      3.04 o 
   3   2   1      295.76      299.37      4.98 o 
   4   2   1      199.54      189.16      3.98 o 
   5   2   1       15.14       16.14      1.66 o 
   6   2   1       14.97       17.89      2.12 o 
  -6   3   1        8.44        6.58      1.34 o 
  -5   3   1        0.47       -0.19      0.64 o 
  -4   3   1       70.57       63.70      2.07 o 
  -3   3   1       49.68       50.95      1.94 o 
  -2   3   1      462.28      453.16      3.93 o 
  -1   3   1     5166.51     4989.28     18.92 o 
   0   3   1      381.67      398.84      2.83 o 
   1   3   1      329.13      304.47      3.16 o 
   2   3   1        0.44        1.51      0.51 o 
   3   3   1      101.82      104.79      3.01 o 
   4   3   1       22.94       22.59      1.66 o 
   5   3   1       17.17       15.53      1.55 o 
   6   3   1        5.02        5.97      1.26 o 
  -6   4   1        3.38        5.90      1.10 o 
  -5   4   1       10.39       15.39      2.69 o 
  -4   4   1       24.27       30.35      1.65 o 
  -3   4   1      215.65      220.22      4.66 o 
  -2   4   1     1922.86     1974.63      9.74 o 
  -1   4   1      295.38      267.82      3.02 o 
   0   4   1        0.28        0.08      0.15 o 
   1   4   1      390.33      353.27      2.73 o 
   2   4   1       39.67       37.14      1.55 o 
   3   4   1        4.04        5.64      0.97 o 
   4   4   1       85.67       85.13      2.71 o 
   5   4   1        1.49        0.27      0.72 o 
  -5   5   1       18.75       20.08      2.25 o 
  -4   5   1      139.10      138.34      3.04 o 
  -3   5   1      105.93      110.84      2.32 o 
  -2   5   1      194.44      195.36      2.47 o 
  -1   5   1     1723.51     1651.98      9.20 o 
   0   5   1       36.55       40.32      0.84 o 
   1   5   1      153.69      170.38      1.93 o 
   2   5   1      731.64      713.88      6.00 o 
   3   5   1        0.43        0.82      0.51 o 
   4   5   1       70.26       75.19      2.60 o 
   5   5   1        7.77        8.22      1.06 o 
  -5   6   1       42.31       41.87      2.61 o 
  -4   6   1       22.05       21.59      2.21 o 
  -3   6   1       24.98       27.90      2.01 o 
  -2   6   1      594.55      610.95      5.96 o 
  -1   6   1       19.55       21.14      0.68 o 
   0   6   1        0.44        0.91      0.28 o 
   1   6   1      609.79      620.91      4.17 o 
   2   6   1       70.28       69.99      1.77 o 
   3   6   1        3.91        2.78      0.67 o 
   4   6   1       16.44       15.33      1.43 o 
   5   6   1        0.00       -0.05      0.83 o 
  -5   7   1       24.90       25.89      2.14 o 
  -4   7   1       92.69       82.56      3.33 o 
  -3   7   1       15.94       18.18      1.10 o 
  -2   7   1       77.87       79.42      2.78 o 
  -1   7   1      204.26      209.92      3.49 o 
   0   7   1      185.33      191.71      2.15 o 
   1   7   1      398.07      407.93      3.89 o 
   2   7   1      281.91      293.37      3.72 o 
   3   7   1      224.31      222.65      3.89 o 
   4   7   1        2.67        2.36      0.73 o 
   5   7   1       20.57       19.05      2.12 o 
  -5   8   1        2.92        4.92      1.07 o 
  -4   8   1        3.26        4.76      0.95 o 
  -3   8   1        0.58        1.09      0.44 o 
  -2   8   1        7.58        8.37      0.96 o 
  -1   8   1        0.82       -0.11      0.44 o 
   0   8   1      430.68      452.41      3.66 o 
   1   8   1       84.60       95.56      2.04 o 
   2   8   1       21.77       23.53      1.13 o 
   3   8   1       81.08       75.02      2.30 o 
   4   8   1        5.91        6.29      1.04 o 
   5   8   1       12.89       13.11      1.84 o 
  -5   9   1        0.27        0.33      0.73 o 
  -4   9   1        1.16        0.85      0.92 o 
  -3   9   1       51.76       50.16      2.06 o 
  -2   9   1       51.62       54.96      1.93 o 
  -1   9   1      271.96      241.23      5.46 o 
   0   9   1      296.66      321.35      3.21 o 
   1   9   1      378.58      417.50      4.43 o 
   2   9   1     1391.97     1387.32      8.56 o 
   3   9   1        5.89        4.99      0.85 o 
   4   9   1        6.03        4.61      0.97 o 
   5   9   1        6.54        5.29      1.21 o 
  -5  10   1       63.22       67.70      3.05 o 
  -4  10   1       17.68       14.26      1.52 o 
  -3  10   1        1.43        2.55      0.76 o 
  -2  10   1        3.02        3.28      0.84 o 
  -1  10   1        6.27       10.42      1.04 o 
   0  10   1     2278.94     2516.20     11.63 o 
   1  10   1      275.29      283.64      3.91 o 
   2  10   1        2.94        3.35      0.63 o 
   3  10   1        2.84        3.41      0.78 o 
   4  10   1      120.32      120.19      3.42 o 
   5  10   1       13.81       13.07      1.82 o 
  -5  11   1        0.40        0.16      0.65 o 
  -4  11   1        4.56        1.70      1.34 o 
  -3  11   1       15.36       13.30      1.57 o 
  -2  11   1        2.62        3.07      0.72 o 
  -1  11   1      436.08      411.13      5.12 o 
   0  11   1      291.75      315.41      3.52 o 
   1  11   1        0.80       -0.01      0.41 o 
   2  11   1        0.54        0.97      0.48 o 
   3  11   1       31.77       32.24      1.80 o 
   4  11   1        0.15        0.67      0.65 o 
   5  11   1        3.30        4.89      1.44 o 
  -5  12   1        0.05        0.68      1.06 o 
  -4  12   1        1.00        2.18      0.99 o 
  -3  12   1      315.72      309.50      6.08 o 
  -2  12   1      100.82      103.92      3.02 o 
  -1  12   1       65.04       68.61      2.23 o 
   0  12   1       27.03       26.54      1.20 o 
   1  12   1       63.95       74.63      1.87 o 
   2  12   1        2.05        1.77      0.57 o 
   3  12   1       18.00       16.96      1.46 o 
   4  12   1        3.47        4.06      1.57 o 
   5  12   1        1.51        3.23      1.32 o 
  -5  13   1       21.15       17.99      1.83 o 
  -4  13   1       10.22       12.18      1.46 o 
  -3  13   1       90.81       87.53      5.61 o 
  -2  13   1       17.48       19.50      1.60 o 
  -1  13   1       30.13       29.03      1.47 o 
   0  13   1      121.79      112.60      3.07 o 
   1  13   1        7.39        8.96      0.89 o 
   2  13   1       26.94       24.79      1.42 o 
   3  13   1        5.45        3.31      0.91 o 
   4  13   1      113.78      111.62      5.46 o 
   5  13   1        0.27        0.12      1.68 o 
  -4  14   1       18.63       14.13      1.67 o 
  -3  14   1       20.97       16.11      1.63 o 
  -2  14   1      547.06      542.44      6.99 o 
  -1  14   1      197.43      193.33      3.36 o 
   0  14   1       51.33       48.62      1.65 o 
   1  14   1        0.45        0.93      0.79 o 
   2  14   1       15.94       15.11      1.43 o 
   3  14   1      248.18      260.23      8.49 o 
   4  14   1       12.52       18.98      3.27 o 
  -4  15   1       24.29       29.28      2.30 o 
  -3  15   1      197.59      184.96      5.09 o 
  -2  15   1       93.66       81.84      2.93 o 
  -1  15   1       27.57       25.65      1.59 o 
   0  15   1        0.47        0.93      0.57 o 
   1  15   1       48.49       46.79      1.73 o 
   2  15   1      133.59      133.94      3.61 o 
   3  15   1       57.53       56.31      3.12 o 
   4  15   1       18.85       21.23      2.98 o 
  -4  16   1       13.28       15.49      2.09 o 
  -3  16   1        0.77        1.69      0.96 o 
  -2  16   1      100.91      103.06      3.26 o 
  -1  16   1       30.46       29.71      1.98 o 
   0  16   1        1.37        0.78      0.62 o 
   1  16   1        1.78        1.99      0.76 o 
   2  16   1        4.54        4.94      0.99 o 
   3  16   1       60.16       61.24      3.40 o 
   4  16   1        6.25        3.79      2.57 o 
  -4  17   1        0.00       -0.79      0.76 o 
  -3  17   1        0.08       -0.23      0.80 o 
  -2  17   1        1.66        1.45      0.80 o 
  -1  17   1       15.66       16.51      1.62 o 
   0  17   1        5.16        4.90      0.90 o 
   1  17   1        8.08        8.39      1.24 o 
   2  17   1       60.27       63.94      2.82 o 
   3  17   1        0.43       -1.63      1.63 o 
   4  17   1        9.71       10.08      2.15 o 
  -4  18   1        2.12        1.79      1.02 o 
  -3  18   1        4.37        5.66      1.41 o 
  -2  18   1       12.60       10.34      1.46 o 
  -1  18   1       53.70       48.86      2.78 o 
   0  18   1        3.55        4.03      1.15 o 
   1  18   1        7.82        5.26      1.16 o 
   2  18   1        2.83        1.50      0.88 o 
   3  18   1        8.32        8.97      2.25 o 
  -3  19   1        0.56       -0.04      1.34 o 
  -2  19   1        3.95        4.83      1.35 o 
  -1  19   1       12.96       12.07      1.71 o 
   0  19   1       30.64       24.49      2.33 o 
   1  19   1       74.74       64.07      2.83 o 
   2  19   1        0.13        0.83      0.86 o 
   3  19   1        2.37        2.52      1.38 o 
  -3  20   1       20.10       26.84      6.28 o 
  -2  20   1        0.18        1.60      1.05 o 
  -1  20   1        0.16       -0.95      0.92 o 
   0  20   1       21.36       17.63      2.04 o 
   1  20   1        2.40        1.02      1.17 o 
   2  20   1        3.04        1.62      1.00 o 
   3  20   1        2.07        2.10      1.25 o 
  -2  21   1        0.16        0.49      0.94 o 
  -1  21   1        0.02        0.96      1.20 o 
   0  21   1       33.26       29.02      2.59 o 
   1  21   1        3.52        4.44      1.12 o 
   2  21   1        0.30        2.60      1.05 o 
  -2  22   1        2.66        6.68      1.65 o 
  -1  22   1        0.27        0.86      1.38 o 
   0  22   1        0.00        0.68      1.43 o 
   1  22   1        1.50       -0.06      1.23 o 
   2  22   1        0.00        0.78      1.70 o 
  -1  23   1        2.56        2.76      3.02 o 
   0  23   1        0.31        1.47      2.18 o 
   1  23   1        1.66       -0.71      1.72 o 
  -6   0   2       11.18        6.24      1.62 o 
  -5   0   2      482.24      487.29      8.47 o 
  -4   0   2      284.69      266.97      5.49 o 
  -3   0   2       16.29       14.07      1.37 o 
  -2   0   2        0.00       -0.56      0.37 o 
  -1   0   2       89.06      109.76      3.47 o 
   0   0   2     2882.97     2793.07     26.71 o 
   1   0   2    21117.73    19662.99    268.67 o 
   2   0   2       76.07       84.40      3.29 o 
   3   0   2      340.59      333.64      8.51 o 
   4   0   2      448.04      449.60      8.71 o 
   5   0   2       88.59       84.60      4.29 o 
  -6   1   2        0.40        0.95      0.63 o 
  -5   1   2      233.60      232.09      4.11 o 
  -4   1   2       13.28       14.25      1.13 o 
  -3   1   2      161.32      146.24      2.47 o 
  -2   1   2       12.30       13.52      0.77 o 
  -1   1   2       41.99       38.45      1.01 o 
   0   1   2     5907.73     5687.66     39.16 o 
   1   1   2       18.93       17.71      0.70 o 
   2   1   2      272.29      282.99      5.55 o 
   3   1   2       45.12       39.21      2.14 o 
   4   1   2        3.32        1.86      0.80 o 
   5   1   2        1.65        1.26      0.75 o 
  -6   2   2        0.27        1.59      0.73 o 
  -5   2   2        4.99        3.17      0.86 o 
  -4   2   2       88.30       91.61      2.50 o 
  -3   2   2       22.08       23.31      1.23 o 
  -2   2   2      603.50      578.33      4.66 o 
  -1   2   2      949.23      844.77      5.43 o 
   0   2   2      212.29      209.95      1.97 o 
   1   2   2    13092.37    12525.46     79.63 o 
   2   2   2      225.05      248.13     10.16 o 
   3   2   2       39.99       45.32      1.99 o 
   4   2   2      189.63      187.24      4.49 o 
   5   2   2       39.29       43.45      2.43 o 
  -5   3   2      126.27      121.66      3.84 o 
  -4   3   2      194.17      188.53      3.53 o 
  -3   3   2       40.44       47.10      1.56 o 
  -2   3   2      272.83      295.88      3.19 o 
  -1   3   2     1974.96     1993.80     12.16 o 
   0   3   2     1574.41     1677.31      8.07 o 
   1   3   2       12.19       15.35      1.21 o 
   2   3   2      110.81      114.35      2.67 o 
   3   3   2        7.65       10.43      1.17 o 
   4   3   2       44.50       43.23      2.30 o 
   5   3   2       22.27       21.61      2.21 o 
  -5   4   2        3.54        2.62      0.92 o 
  -4   4   2       10.47        9.15      0.98 o 
  -3   4   2       16.81       17.50      1.10 o 
  -2   4   2     1719.17     1823.70     11.11 o 
  -1   4   2       25.79       27.69      1.12 o 
   0   4   2      439.30      422.32      3.72 o 
   1   4   2        4.44        4.96      0.54 o 
   2   4   2       11.33       14.08      0.90 o 
   3   4   2      315.62      343.59      5.35 o 
   4   4   2      125.08      115.95      3.61 o 
   5   4   2        0.02       -1.04      0.96 o 
  -5   5   2       16.86       18.10      1.84 o 
  -4   5   2       12.37       14.47      1.51 o 
  -3   5   2       25.66       39.63      1.43 o 
  -2   5   2      541.55      565.65      5.58 o 
  -1   5   2        0.56        0.23      0.42 o 
   0   5   2     2707.12     2712.18     22.30 o 
   1   5   2        0.03       -0.26      0.17 o 
   2   5   2        2.25        0.82      0.31 o 
   3   5   2      239.33      252.16      4.61 o 
   4   5   2       16.66       18.40      1.82 o 
   5   5   2        0.13        0.12      0.67 o 
  -5   6   2        0.24       -0.12      0.69 o 
  -4   6   2       33.44       34.66      2.23 o 
  -3   6   2        1.63        2.67      0.52 o 
  -2   6   2     2462.67     2580.71     19.63 o 
  -1   6   2      191.68      224.21      3.26 o 
   0   6   2       67.77       67.75      1.49 o 
   1   6   2     1330.19     1357.51      6.78 o 
   2   6   2       70.38       63.02      1.47 o 
   3   6   2        3.16        4.03      0.70 o 
   4   6   2       17.29       15.86      1.68 o 
   5   6   2       40.78       47.90      2.94 o 
  -5   7   2       45.24       46.54      3.21 o 
  -4   7   2        1.42        1.30      0.73 o 
  -3   7   2      161.04      162.24      3.64 o 
  -2   7   2      551.94      588.15      9.94 o 
  -1   7   2      116.25      110.17      2.36 o 
   0   7   2       66.67       70.17      1.71 o 
   1   7   2       11.70       10.56      0.58 o 
   2   7   2        5.34        5.98      0.62 o 
   3   7   2       27.79       24.97      1.43 o 
   4   7   2      104.75      102.78      3.26 o 
   5   7   2        0.83        1.40      0.93 o 
  -5   8   2       75.68       74.52      3.11 o 
  -4   8   2       50.83       51.14      2.65 o 
  -3   8   2       11.12       11.26      1.28 o 
  -2   8   2       23.95       23.90      1.54 o 
  -1   8   2       27.53       20.56      1.75 o 
   0   8   2      169.51      183.74      2.77 o 
   1   8   2     1168.43     1215.92      6.66 o 
   2   8   2        0.03        0.79      0.39 o 
   3   8   2       16.37       17.69      1.32 o 
   4   8   2      138.40      139.22      6.21 o 
   5   8   2       15.36       11.34      1.74 o 
  -5   9   2       16.73       19.59      2.14 o 
  -4   9   2        4.26        3.54      0.98 o 
  -3   9   2        1.99        1.97      0.73 o 
  -2   9   2       12.74       14.69      1.32 o 
  -1   9   2        8.27       10.78      1.05 o 
   0   9   2      585.25      625.30      5.58 o 
   1   9   2       10.45       12.04      0.70 o 
   2   9   2       69.52       69.46      1.68 o 
   3   9   2        4.68        3.18      0.75 o 
   4   9   2        6.69        8.93      1.40 o 
   5   9   2        7.03        6.90      2.42 o 
  -5  10   2        2.19        3.65      1.39 o 
  -4  10   2        9.25        8.54      1.33 o 
  -3  10   2       62.02       58.96      2.40 o 
  -2  10   2        7.35        8.13      1.08 o 
  -1  10   2      172.86      164.48      3.24 o 
   0  10   2      249.58      261.63      3.72 o 
   1  10   2      907.96      944.11      6.87 o 
   2  10   2      170.03      166.26      2.62 o 
   3  10   2       52.45       49.08      1.91 o 
   4  10   2       38.99       41.84      3.75 o 
   5  10   2        0.40       -0.29      1.18 o 
  -5  11   2        4.85        2.24      0.82 o 
  -4  11   2       63.07       55.74      2.80 o 
  -3  11   2        0.52        1.10      0.73 o 
  -2  11   2      169.52      155.63      4.30 o 
  -1  11   2      268.30      250.16      4.14 o 
   0  11   2      163.76      162.13      2.99 o 
   1  11   2       35.40       40.08      1.82 o 
   2  11   2      268.54      268.79      3.46 o 
   3  11   2        0.48        0.57      0.61 o 
   4  11   2        1.35        3.49      1.42 o 
   5  11   2       30.37       27.43      3.31 o 
  -5  12   2       14.68       14.91      1.80 o 
  -4  12   2        5.22        4.83      1.13 o 
  -3  12   2        8.86       10.92      1.41 o 
  -2  12   2      466.75      452.77      6.21 o 
  -1  12   2       38.26       37.83      1.91 o 
   0  12   2       72.40       71.29      1.70 o 
   1  12   2      121.45      104.64      2.26 o 
   2  12   2       32.71       32.46      1.59 o 
   3  12   2      104.42      110.01      3.68 o 
   4  12   2      134.74      132.29      5.94 o 
   5  12   2        0.52        0.48      1.04 o 
  -5  13   2        1.87        1.01      0.82 o 
  -4  13   2        0.32       -0.13      0.68 o 
  -3  13   2      154.20      149.36      3.98 o 
  -2  13   2       49.97       48.11      2.31 o 
  -1  13   2        2.30        2.73      0.83 o 
   0  13   2      355.09      346.75      4.53 o 
   1  13   2       94.58       98.81      2.35 o 
   2  13   2       38.61       36.94      2.00 o 
   3  13   2      136.49      150.19      5.94 o 
   4  13   2       37.82       40.16      3.98 o 
  -4  14   2        0.00        0.40      0.74 o 
  -3  14   2       24.15       22.30      1.96 o 
  -2  14   2      967.06      989.33     10.03 o 
  -1  14   2       70.87       62.21      2.70 o 
   0  14   2        5.06        4.30      0.70 o 
   1  14   2        0.16       -0.39      0.67 o 
   2  14   2        4.23        5.19      1.02 o 
   3  14   2       32.61       33.54      3.52 o 
   4  14   2       36.48       41.59      4.18 o 
  -4  15   2        0.80        0.35      0.78 o 
  -3  15   2        7.80        8.70      1.35 o 
  -2  15   2      163.99      163.40      4.39 o 
  -1  15   2       27.24       30.75      2.27 o 
   0  15   2       11.68        8.64      0.91 o 
   1  15   2       65.00       65.22      2.42 o 
   2  15   2       13.04       14.31      1.51 o 
   3  15   2        4.70        3.50      1.54 o 
   4  15   2       10.24       13.49      2.35 o 
  -4  16   2        4.67        4.87      1.05 o 
  -3  16   2        0.13       -0.58      0.83 o 
  -2  16   2       21.53       20.27      1.90 o 
  -1  16   2       89.91       81.50      3.33 o 
   0  16   2        0.47        1.09      0.73 o 
   1  16   2       22.67       20.08      1.71 o 
   2  16   2       19.42       21.06      1.98 o 
   3  16   2       38.33       37.17      3.80 o 
   4  16   2       15.97       16.58      2.68 o 
  -4  17   2       14.91       19.10      2.34 o 
  -3  17   2       24.79       24.88      2.20 o 
  -2  17   2        0.03        0.58      0.78 o 
  -1  17   2        3.27        3.93      1.11 o 
   0  17   2       37.44       28.02      1.93 o 
   1  17   2       22.81       24.39      1.91 o 
   2  17   2       29.92       29.55      2.14 o 
   3  17   2       13.03       13.96      2.89 o 
   4  17   2        7.92        9.32      2.04 o 
  -3  18   2        2.85        3.65      1.07 o 
  -2  18   2       26.24       25.71      2.15 o 
  -1  18   2       23.16       26.55      2.40 o 
   0  18   2        1.70        3.70      1.00 o 
   1  18   2       27.78       23.96      2.00 o 
   2  18   2        2.09        0.95      1.03 o 
   3  18   2       32.12       31.34      4.17 o 
  -3  19   2        0.10        0.41      1.10 o 
  -2  19   2        2.71        3.22      1.02 o 
  -1  19   2       16.48       17.64      2.32 o 
   0  19   2        0.03       -0.94      0.84 o 
   1  19   2        0.94        0.01      0.85 o 
   2  19   2       23.67       23.25      2.47 o 
   3  19   2        0.51        0.17      1.07 o 
  -3  20   2        4.72        8.39      1.48 o 
  -2  20   2        1.14        4.57      1.32 o 
  -1  20   2        5.84        3.89      1.28 o 
   0  20   2        4.22        5.25      1.47 o 
   1  20   2       11.85       12.16      1.57 o 
   2  20   2        0.11        0.04      0.91 o 
   3  20   2        1.60        1.54      1.51 o 
  -2  21   2        0.88       -0.66      2.10 o 
  -1  21   2        8.93        9.58      1.71 o 
   0  21   2        0.04       -1.20      0.88 o 
   1  21   2        0.30        1.02      0.89 o 
   2  21   2        2.96        3.37      1.18 o 
  -2  22   2       26.73       26.99      3.40 o 
  -1  22   2        2.36        2.92      1.46 o 
   0  22   2        2.09        1.88      1.01 o 
   1  22   2        1.01        2.15      1.17 o 
   2  22   2        7.45        6.98      2.38 o 
  -1  23   2        0.30       -1.17      0.92 o 
   0  23   2        0.05       -0.11      2.67 o 
   1  23   2        2.03        1.44      1.48 o 
  -5   1   3       61.03       60.99      2.93 o 
  -4   1   3       84.93       83.56      2.26 o 
  -3   1   3      196.80      180.31      3.46 o 
  -2   1   3        2.05        1.26      0.41 o 
  -1   1   3        1.58        1.96      0.46 o 
   0   1   3     1499.13     1470.45      8.21 o 
   1   1   3      336.98      354.03      3.21 o 
   2   1   3      130.10      125.87      2.32 o 
   3   1   3        1.22        2.89      1.00 o 
   4   1   3      183.19      177.76      4.89 o 
   5   1   3       24.11       27.54      5.17 o 
  -5   2   3       80.32       78.05      2.79 o 
  -4   2   3      432.64      413.17      4.96 o 
  -3   2   3      113.74      107.71      2.21 o 
  -2   2   3       17.16       17.69      1.08 o 
  -1   2   3      948.27      996.59      6.82 o 
   0   2   3      143.67      147.30      2.31 o 
   1   2   3      507.06      513.21      4.75 o 
   2   2   3        6.93        3.79      0.86 o 
   3   2   3        3.44        3.14      1.21 o 
   4   2   3       67.28       71.57      2.74 o 
   5   2   3       53.46       48.99      4.04 o 
  -5   3   3        7.06        5.80      1.07 o 
  -4   3   3       21.69       22.77      1.63 o 
  -3   3   3       21.22       19.37      1.13 o 
  -2   3   3      143.44      149.15      2.63 o 
  -1   3   3      229.68      241.73      3.55 o 
   0   3   3     3434.60     3352.75     31.17 o 
   1   3   3      595.39      606.07      6.54 o 
   2   3   3      207.26      210.49      4.24 o 
   3   3   3       59.80       62.22      3.53 o 
   4   3   3        8.03        7.49      1.13 o 
   5   3   3       12.43       14.62      1.81 o 
  -5   4   3       29.32       29.43      2.06 o 
  -4   4   3       51.27       55.65      2.28 o 
  -3   4   3      237.35      234.07      3.46 o 
  -2   4   3      391.03      399.50      4.40 o 
  -1   4   3        4.85        6.20      0.67 o 
   0   4   3        8.90        7.09      0.55 o 
   1   4   3       74.38       70.18      2.82 o 
   2   4   3      893.98      926.31      7.10 o 
   3   4   3       37.10       34.65      1.67 o 
   4   4   3        1.83       -0.36      0.74 o 
   5   4   3       21.13       29.05      3.04 o 
  -5   5   3       21.03       22.17      1.82 o 
  -4   5   3        1.87        1.13      0.71 o 
  -3   5   3      172.69      179.05      2.94 o 
  -2   5   3        1.10        1.60      0.63 o 
  -1   5   3      248.90      259.26      3.34 o 
   0   5   3     2031.46     2002.12      9.88 o 
   1   5   3      137.32      143.84      7.24 o 
   2   5   3       12.71       13.60      0.80 o 
   3   5   3      147.04      156.95      3.38 o 
   4   5   3        2.28        1.44      0.99 o 
   5   5   3        0.13       -1.28      1.06 o 
  -5   6   3       32.03       33.52      2.23 o 
  -4   6   3       31.01       32.03      2.25 o 
  -3   6   3       18.98       20.21      1.63 o 
  -2   6   3       21.11       25.17      1.90 o 
  -1   6   3        0.57        1.59      0.63 o 
   0   6   3       41.35       36.04      0.92 o 
   1   6   3       71.65       72.39      1.58 o 
   2   6   3      256.53      257.80      5.39 o 
   3   6   3       21.10       21.23      1.46 o 
   4   6   3        6.59        6.57      1.59 o 
   5   6   3        0.23        0.76      1.32 o 
  -5   7   3        0.44       -0.03      0.77 o 
  -4   7   3        0.03        0.22      0.77 o 
  -3   7   3        4.22        3.40      0.90 o 
  -2   7   3      303.54      326.88      4.87 o 
  -1   7   3       32.65       32.08      1.00 o 
   0   7   3      655.05      636.56      4.15 o 
   1   7   3       22.76       20.38      0.96 o 
   2   7   3      158.86      152.78      2.17 o 
   3   7   3        1.64        2.22      0.54 o 
   4   7   3        0.01        1.03      0.78 o 
   5   7   3        6.80        6.01      1.70 o 
  -5   8   3       41.02       40.62      2.79 o 
  -4   8   3        0.18        0.33      0.71 o 
  -3   8   3       20.00       18.23      1.63 o 
  -2   8   3        5.71        5.82      0.93 o 
  -1   8   3       55.41       61.22      1.38 o 
   0   8   3       14.82       15.82      0.61 o 
   1   8   3       62.57       66.48      1.73 o 
   2   8   3        2.14        2.90      0.40 o 
   3   8   3       11.18       10.88      1.27 o 
   4   8   3        0.72        0.24      0.95 o 
   5   8   3        2.92        5.39      1.59 o 
  -5   9   3       13.15       10.05      1.52 o 
  -4   9   3        3.94        3.23      0.97 o 
  -3   9   3      144.82      141.79      4.07 o 
  -2   9   3        3.00        4.01      0.84 o 
  -1   9   3       44.91       44.30      1.25 o 
   0   9   3       72.08       69.84      1.86 o 
   1   9   3      471.33      471.14      4.99 o 
   2   9   3        2.48        3.12      0.46 o 
   3   9   3       24.43       28.26      1.80 o 
   4   9   3       23.04       22.96      2.89 o 
   5   9   3        8.07        4.22      1.70 o 
  -5  10   3       25.45       26.29      2.31 o 
  -4  10   3      165.31      159.81      4.42 o 
  -3  10   3       40.78       44.51      2.44 o 
  -2  10   3        6.15        6.32      1.00 o 
  -1  10   3      118.83      127.46      2.46 o 
   0  10   3       15.67       15.87      1.21 o 
   1  10   3      102.39      105.78      2.47 o 
   2  10   3       11.04        9.65      0.98 o 
   3  10   3        2.24        0.76      1.00 o 
   4  10   3       58.61       58.96      4.32 o 
   5  10   3       43.21       40.92      4.00 o 
  -5  11   3        0.02       -0.09      0.68 o 
  -4  11   3        2.04        1.22      0.88 o 
  -3  11   3        0.02        0.66      0.70 o 
  -2  11   3        1.82        3.64      0.97 o 
  -1  11   3        8.25        6.43      0.73 o 
   0  11   3       77.27       64.00      1.97 o 
   1  11   3       51.68       57.39      1.99 o 
   2  11   3       44.75       44.99      2.08 o 
   3  11   3       12.12       15.01      2.31 o 
   4  11   3        1.89        2.05      1.25 o 
   5  11   3        9.58       15.07      2.74 o 
  -5  12   3        9.46       11.37      1.99 o 
  -4  12   3        6.16        5.87      1.19 o 
  -3  12   3        6.57        9.12      1.40 o 
  -2  12   3      413.13      410.24      7.16 o 
  -1  12   3       47.91       46.12      1.60 o 
   0  12   3       33.45       32.19      1.60 o 
   1  12   3      116.43      118.56      3.64 o 
   2  12   3      395.28      386.73      5.39 o 
   3  12   3        3.69        4.56      1.26 o 
   4  12   3       15.89       19.00      2.83 o 
  -4  13   3       16.55       17.38      1.90 o 
  -3  13   3       25.33       28.17      2.20 o 
  -2  13   3      163.49      155.93      3.93 o 
  -1  13   3       69.60       71.13      2.84 o 
   0  13   3      336.20      330.43      4.74 o 
   1  13   3        6.68        5.63      0.95 o 
   2  13   3        9.00        7.36      1.07 o 
   3  13   3        3.32        4.86      1.47 o 
   4  13   3        3.27        4.72      1.60 o 
  -4  14   3        1.86        1.93      0.94 o 
  -3  14   3       22.44       19.67      1.93 o 
  -2  14   3       26.37       28.22      3.80 o 
  -1  14   3      124.26      121.84      3.81 o 
   0  14   3        0.83        1.67      0.73 o 
   1  14   3        7.65        6.81      1.08 o 
   2  14   3      150.30      154.93      4.71 o 
   3  14   3        0.53        1.39      1.05 o 
   4  14   3       43.46       35.14      3.82 o 
  -4  15   3        4.30        4.63      1.12 o 
  -3  15   3       26.20       23.34      2.08 o 
  -2  15   3      207.73      204.51      5.31 o 
  -1  15   3       55.41       52.15      2.79 o 
   0  15   3       56.14       58.77      2.25 o 
   1  15   3        5.94        6.31      1.08 o 
   2  15   3        2.47        1.45      1.00 o 
   3  15   3       54.82       48.11      3.38 o 
   4  15   3        4.77        7.52      1.80 o 
  -4  16   3        2.35        1.68      0.82 o 
  -3  16   3       16.98       21.44      2.05 o 
  -2  16   3        5.40        5.85      1.35 o 
  -1  16   3      285.24      275.66      6.08 o 
   0  16   3       22.50       21.87      1.73 o 
   1  16   3       42.75       41.61      2.26 o 
   2  16   3       16.86       17.84      2.17 o 
   3  16   3       16.87       18.04      2.23 o 
   4  16   3       17.76       19.80      2.93 o 
  -4  17   3        0.86        2.46      0.86 o 
  -3  17   3       81.73       89.19      4.46 o 
  -2  17   3       25.40       25.51      2.41 o 
  -1  17   3        6.49        8.10      1.50 o 
   0  17   3       12.25       11.36      1.39 o 
   1  17   3        4.85        2.48      0.91 o 
   2  17   3        5.85        5.43      1.38 o 
   3  17   3        4.01        4.91      1.59 o 
  -3  18   3        0.00        0.21      0.77 o 
  -2  18   3        8.29       11.05      1.71 o 
  -1  18   3        1.23        2.81      1.13 o 
   0  18   3        5.53        5.94      1.35 o 
   1  18   3       35.49       34.49      2.26 o 
   2  18   3       10.33       13.10      1.92 o 
   3  18   3        0.11       -0.61      0.89 o 
  -3  19   3        1.61        2.50      1.42 o 
  -2  19   3        4.92        4.74      1.67 o 
  -1  19   3        0.15       -0.05      0.85 o 
   0  19   3       21.50       21.01      2.24 o 
   1  19   3       24.05       23.99      2.49 o 
   2  19   3       22.17       22.03      2.43 o 
   3  19   3        0.71        2.24      1.15 o 
  -2  20   3        2.50        6.94      1.56 o 
  -1  20   3        6.30        6.31      1.44 o 
   0  20   3        0.19        0.15      0.92 o 
   1  20   3        2.84        4.03      1.27 o 
   2  20   3        0.00        0.06      0.82 o 
  -2  21   3        4.88        6.69      2.98 o 
  -1  21   3        4.09        2.37      1.43 o 
   0  21   3        5.58        7.16      1.49 o 
   1  21   3        8.33        7.04      1.68 o 
   2  21   3        4.83        5.82      1.32 o 
  -1  22   3       12.41       17.54      2.18 o 
   0  22   3        1.47        1.04      1.06 o 
   1  22   3        7.69        8.30      1.98 o 
   0  23   3        5.41        5.06      1.61 o 
  -5   0   4       23.15       32.43      3.64 o 
  -4   0   4      717.11      765.78     10.08 o 
  -3   0   4       40.24       33.89      2.15 o 
  -2   0   4       61.84       56.36      3.84 o 
  -1   0   4     1686.22     1694.16     26.20 o 
   0   0   4      138.67      161.68      4.43 o 
   1   0   4      326.42      304.89      4.36 o 
   2   0   4     2288.14     2353.81     16.82 o 
   3   0   4        4.16        2.75      1.02 o 
   5   0   4       44.78       46.69      5.56 o 
  -5   1   4        2.32        0.43      0.73 o 
  -4   1   4      609.42      624.07      6.40 o 
  -3   1   4       19.22       19.82      1.39 o 
  -2   1   4      303.54      304.34      5.11 o 
  -1   1   4       13.20       10.17      0.91 o 
   0   1   4        0.06       -0.12      0.36 o 
   1   1   4      978.05      958.86      6.00 o 
   2   1   4       10.26       12.80      0.94 o 
   3   1   4       73.94       68.65      2.63 o 
   5   1   4       11.55       11.25      2.07 o 
  -5   2   4       41.87       40.44      2.41 o 
  -4   2   4        1.12        1.91      0.78 o 
  -3   2   4      273.80      254.05      4.06 o 
  -2   2   4      137.57      147.07      3.05 o 
  -1   2   4       63.71       69.24      1.82 o 
   0   2   4      996.42     1005.97      6.59 o 
   1   2   4        1.56        2.45      0.35 o 
   2   2   4     2783.27     2867.34     20.63 o 
   3   2   4        0.82        0.55      0.52 o 
   4   2   4       33.54       32.83      3.37 o 
   5   2   4       37.36       30.32      4.88 o 
  -5   3   4       14.11       13.19      1.61 o 
  -4   3   4      123.13      125.72      3.29 o 
  -3   3   4        0.34        0.35      0.47 o 
  -2   3   4        1.73        6.55      0.88 o 
  -1   3   4      143.59      138.24      2.55 o 
   0   3   4     1334.01     1374.34      8.01 o 
   1   3   4       67.10       61.16      2.07 o 
   2   3   4        2.99        3.82      1.03 o 
   3   3   4       26.84       26.65      2.79 o 
   4   3   4      160.32      153.52      6.72 o 
   5   3   4        2.23        1.24      1.77 o 
  -5   4   4        0.05       -0.86      0.57 o 
  -4   4   4       12.18       12.23      1.47 o 
  -3   4   4        0.02        0.11      0.47 o 
  -2   4   4        2.02        1.42      0.57 o 
  -1   4   4     1181.47     1211.42     11.48 o 
   0   4   4       57.35       57.64      1.41 o 
   1   4   4      109.15      107.22      2.24 o 
   2   4   4        0.04        0.13      0.63 o 
   3   4   4        7.73        7.63      1.95 o 
   4   4   4       15.47       16.03      2.20 o 
   5   4   4       24.61       22.74      4.45 o 
  -5   5   4       15.89       15.26      1.56 o 
  -4   5   4       15.75       15.10      1.48 o 
  -3   5   4      112.06      112.11      2.79 o 
  -2   5   4       82.29       98.04      3.99 o 
  -1   5   4      711.61      768.59      6.43 o 
   0   5   4       71.51       69.20      1.51 o 
   1   5   4        3.98        1.25      0.81 o 
   2   5   4        9.31        8.02      1.39 o 
   3   5   4       27.74       19.85      2.81 o 
   4   5   4        2.67        3.42      1.51 o 
   5   5   4       36.52       35.06      5.36 o 
  -5   6   4       13.25       13.12      1.42 o 
  -4   6   4        5.13        3.69      0.88 o 
  -3   6   4       80.31       87.22      3.59 o 
  -2   6   4       44.27       49.45      2.01 o 
  -1   6   4      682.58      725.09      6.30 o 
   0   6   4       80.92       67.98      2.11 o 
   1   6   4        0.15       -0.01      0.67 o 
   2   6   4      374.52      358.33      7.03 o 
   3   6   4        4.40        3.59      1.22 o 
   4   6   4        6.23        6.01      1.55 o 
   5   6   4        5.01        4.41      1.83 o 
  -5   7   4       10.67       13.93      1.45 o 
  -4   7   4      150.24      150.38      3.72 o 
  -3   7   4       50.49       58.97      2.18 o 
  -2   7   4       72.28       62.77      2.40 o 
  -1   7   4      340.04      342.08      4.26 o 
   0   7   4       12.85       10.89      0.65 o 
   1   7   4        3.41        2.82      0.99 o 
   2   7   4        4.54        3.62      1.14 o 
   3   7   4       16.84       19.23      2.11 o 
   4   7   4        0.89        2.57      1.26 o 
   5   7   4        2.76        2.95      1.63 o 
  -5   8   4        0.62        0.75      0.89 o 
  -4   8   4      148.38      145.10      3.69 o 
  -3   8   4        6.45        3.58      1.01 o 
  -2   8   4        2.61        2.75      0.67 o 
  -1   8   4      580.87      577.17      4.97 o 
   0   8   4      122.36      127.96      2.97 o 
   1   8   4       25.58       24.45      1.17 o 
   2   8   4      138.36      132.36      2.83 o 
   3   8   4       15.65       20.67      2.02 o 
   4   8   4       35.46       38.02      3.49 o 
   5   8   4       10.41        4.47      1.56 o 
  -5   9   4       24.90       22.09      1.83 o 
  -4   9   4       18.71       17.31      2.42 o 
  -3   9   4       26.69       25.98      2.02 o 
  -2   9   4       78.70       69.25      2.85 o 
  -1   9   4       16.42       17.77      0.94 o 
   0   9   4        3.15        4.21      0.70 o 
   1   9   4      144.59      146.58      2.65 o 
   2   9   4       13.41       15.53      1.68 o 
   3   9   4       26.90       24.24      2.28 o 
   4   9   4       21.40       23.48      2.95 o 
   5   9   4        0.00        0.38      1.51 o 
  -5  10   4        0.00       -0.91      0.91 o 
  -4  10   4        0.55       -0.47      0.68 o 
  -3  10   4       53.06       48.19      3.02 o 
  -2  10   4       51.61       52.19      2.59 o 
  -1  10   4       17.89       16.51      0.85 o 
   0  10   4        0.15        0.39      0.49 o 
   1  10   4      101.03      100.11      2.55 o 
   2  10   4      203.13      216.54      5.09 o 
   3  10   4       46.87       46.44      3.77 o 
   4  10   4        4.19        5.75      2.36 o 
   5  10   4        5.11        2.37      2.33 o 
  -5  11   4        2.36        2.49      0.69 o 
  -4  11   4       27.09       23.22      2.16 o 
  -3  11   4        2.18        2.36      0.98 o 
  -2  11   4       50.69       47.81      2.77 o 
  -1  11   4      152.48      150.48      3.03 o 
   0  11   4      195.90      195.37      3.48 o 
   1  11   4       47.25       51.65      1.86 o 
   2  11   4        5.44        5.53      1.23 o 
   3  11   4        9.32        9.88      1.55 o 
   4  11   4       72.00       84.36      6.87 o 
  -4  12   4        4.90        4.33      1.09 o 
  -3  12   4        0.06        0.54      0.88 o 
  -2  12   4       16.84       19.09      2.03 o 
  -1  12   4      768.00      755.35     11.39 o 
   0  12   4        7.15        7.24      1.00 o 
   1  12   4       24.67       24.99      1.73 o 
   2  12   4        7.00        6.16      1.37 o 
   3  12   4        3.64        3.96      1.22 o 
   4  12   4        6.53        8.40      2.37 o 
  -4  13   4       12.78       16.67      2.41 o 
  -3  13   4       83.51       80.64      3.20 o 
  -2  13   4      243.88      251.46      7.33 o 
  -1  13   4       49.79       46.01      2.57 o 
   0  13   4       10.87       14.05      1.32 o 
   1  13   4        9.09       10.08      1.16 o 
   2  13   4        1.33        1.19      0.97 o 
   3  13   4       29.42       24.12      2.47 o 
   4  13   4        0.08        2.76      1.40 o 
  -4  14   4        2.72        2.90      0.99 o 
  -3  14   4        6.67        6.65      1.30 o 
  -2  14   4       33.88       33.62      2.60 o 
  -1  14   4      164.79      161.96      4.46 o 
   0  14   4       14.02       12.66      1.32 o 
   1  14   4       10.35       10.54      1.28 o 
   2  14   4       67.47       60.98      3.27 o 
   3  14   4        5.24        3.89      1.23 o 
   4  14   4       28.34       33.22      3.80 o 
  -4  15   4       18.64       19.22      2.22 o 
  -3  15   4       36.00       42.32      3.20 o 
  -2  15   4        5.67        5.79      1.28 o 
  -1  15   4      157.33      154.87      4.58 o 
   0  15   4        0.12       -0.82      0.65 o 
   1  15   4       40.64       39.39      2.71 o 
   2  15   4        1.36        0.89      1.04 o 
   3  15   4       25.28       24.44      2.62 o 
   4  15   4        7.23       12.65      2.34 o 
  -4  16   4        1.78        2.33      0.83 o 
  -3  16   4        1.42        0.62      0.97 o 
  -2  16   4        0.32        0.18      0.83 o 
  -1  16   4      110.73      105.44      3.93 o 
   0  16   4       50.04       53.26      2.94 o 
   1  16   4       10.80       12.56      1.73 o 
   2  16   4      106.67      115.25      5.25 o 
   3  16   4       16.68       19.23      2.69 o 
  -3  17   4        5.61        6.38      1.42 o 
  -2  17   4        0.29        1.02      0.84 o 
  -1  17   4        3.85        4.99      1.61 o 
   0  17   4       44.26       45.78      2.96 o 
   1  17   4        0.22       -1.41      0.98 o 
   2  17   4        1.19        1.07      1.19 o 
   3  17   4        4.97        4.62      1.97 o 
  -3  18   4        0.00        1.58      0.86 o 
  -2  18   4       13.69       16.26      2.10 o 
  -1  18   4        6.39        7.42      1.52 o 
   0  18   4       12.42        9.77      2.32 o 
   1  18   4       13.21       12.87      2.94 o 
   2  18   4        0.82        0.04      0.92 o 
   3  18   4        0.12       -1.00      1.25 o 
  -3  19   4        0.25       -0.76      1.26 o 
  -2  19   4       36.08       40.10      3.14 o 
  -1  19   4        5.28        6.38      1.46 o 
   0  19   4        3.11        4.16      1.36 o 
   1  19   4        3.59        2.39      1.48 o 
   2  19   4        0.54        0.86      0.98 o 
  -2  20   4        2.05        2.06      1.08 o 
  -1  20   4        0.54        2.44      1.02 o 
   0  20   4        1.84        1.32      1.10 o 
   1  20   4        0.29       -0.03      0.98 o 
   2  20   4        0.51        2.33      0.95 o 
  -1  21   4        0.37        1.56      1.02 o 
   0  21   4        1.90        1.69      1.49 o 
   1  21   4        0.06       -1.52      1.02 o 
  -1  22   4        0.20        3.37      1.36 o 
   0  22   4        0.63        1.50      1.64 o 
  -5   1   5       86.81       91.72      3.55 o 
  -4   1   5        3.84        3.92      1.05 o 
  -3   1   5        0.31        0.34      0.63 o 
  -2   1   5      377.98      359.49      7.86 o 
  -1   1   5      293.75      297.71      4.09 o 
   0   1   5      188.15      188.77      2.91 o 
   1   1   5        8.89        8.19      0.70 o 
   2   1   5        0.87        0.89      0.37 o 
   5   1   5       12.91       14.85      3.57 o 
  -5   2   5       16.71       18.87      1.95 o 
  -4   2   5       30.41       30.04      2.29 o 
  -3   2   5      257.45      250.19      4.82 o 
  -2   2   5      135.28      121.93      2.96 o 
  -1   2   5      294.77      291.36      4.03 o 
   0   2   5      743.42      756.24      6.07 o 
   1   2   5        0.42        0.84      0.34 o 
   2   2   5        5.81        7.67      1.00 o 
   3   2   5       35.52       30.36      2.65 o 
   5   2   5       12.76       18.62      3.75 o 
  -5   3   5       33.57       33.99      2.60 o 
  -4   3   5      149.40      153.11      4.24 o 
  -3   3   5        0.50       -0.14      0.82 o 
  -2   3   5        0.73        1.08      0.66 o 
  -1   3   5        1.27        1.39      0.56 o 
   0   3   5        4.54        5.49      0.72 o 
   1   3   5      200.68      198.08      3.46 o 
   2   3   5      215.51      213.92      4.99 o 
   3   3   5       13.46       11.42      2.13 o 
   5   3   5        1.76        1.02      1.42 o 
  -5   4   5       19.05       20.97      1.84 o 
  -4   4   5        0.06        0.52      0.66 o 
  -3   4   5      207.19      195.12      4.28 o 
  -2   4   5      265.05      258.97      4.36 o 
  -1   4   5       10.79        9.37      0.96 o 
   0   4   5      186.25      169.85      2.70 o 
   1   4   5       30.06       30.87      1.46 o 
   2   4   5      167.27      166.64      4.61 o 
   3   4   5       14.96        9.73      2.31 o 
   5   4   5        5.18        6.80      2.55 o 
  -5   5   5       14.79       16.77      1.61 o 
  -4   5   5        0.01       -0.21      0.84 o 
  -3   5   5       11.16       12.00      1.38 o 
  -2   5   5      203.83      198.23      3.91 o 
  -1   5   5        8.93        5.57      0.79 o 
   0   5   5       30.91       25.27      1.15 o 
   1   5   5      203.19      210.46      5.26 o 
   2   5   5        3.59        4.02      1.63 o 
   3   5   5        8.31       11.41      1.72 o 
   4   5   5       21.59       21.13      4.13 o 
   5   5   5       10.99        7.48      2.37 o 
  -5   6   5        0.02        0.12      0.70 o 
  -4   6   5       13.92       15.39      1.52 o 
  -3   6   5       11.44        8.80      1.21 o 
  -2   6   5       14.74       13.69      1.31 o 
  -1   6   5      100.40       90.86      2.30 o 
   0   6   5        3.69        3.87      0.59 o 
   1   6   5        2.73        4.07      0.64 o 
   2   6   5       16.76       15.71      3.60 o 
   3   6   5        3.01        5.28      1.24 o 
   4   6   5        1.84        0.91      1.10 o 
   5   6   5        0.00       -1.44      0.96 o 
  -5   7   5       18.70       14.24      1.52 o 
  -4   7   5       11.48       12.67      1.44 o 
  -3   7   5        1.65        1.60      0.72 o 
  -2   7   5       11.29       10.17      1.17 o 
  -1   7   5      138.56      143.80      2.89 o 
   0   7   5        4.35        5.85      0.63 o 
   1   7   5        0.02        0.57      0.84 o 
   2   7   5       43.21       35.91      2.73 o 
   3   7   5        1.23        2.05      0.82 o 
   4   7   5        5.30        4.17      1.46 o 
   5   7   5        2.65        2.69      1.40 o 
  -5   8   5        0.91       -0.16      1.05 o 
  -4   8   5       56.43       56.09      2.62 o 
  -3   8   5       45.47       40.81      2.33 o 
  -2   8   5       28.11       27.22      1.73 o 
  -1   8   5        0.02       -0.17      0.49 o 
   0   8   5        4.30        1.90      0.44 o 
   1   8   5       10.65       12.59      1.82 o 
   2   8   5        0.55       -0.93      0.62 o 
   3   8   5        1.01        0.83      1.00 o 
   4   8   5        0.00       -0.58      0.91 o 
   5   8   5        3.39        3.79      1.79 o 
  -5   9   5        1.59        2.96      0.75 o 
  -4   9   5       12.69       12.82      1.43 o 
  -3   9   5        3.92        0.80      1.00 o 
  -2   9   5      210.19      202.83      4.05 o 
  -1   9   5       26.13       28.96      1.51 o 
   0   9   5       19.92       18.33      1.46 o 
   1   9   5       89.22       84.72      5.65 o 
   2   9   5        1.62        0.66      0.70 o 
   3   9   5       11.66        6.11      1.28 o 
   4   9   5        1.34        0.76      1.20 o 
  -4  10   5        5.58        8.69      1.34 o 
  -3  10   5        8.66        8.08      1.22 o 
  -2  10   5       12.67       14.71      1.42 o 
  -1  10   5       67.24       71.86      2.42 o 
   0  10   5      266.02      260.68      4.07 o 
   1  10   5        0.57        0.50      1.64 o 
   2  10   5        6.31        5.92      1.15 o 
   3  10   5        7.17        6.49      1.31 o 
   4  10   5        0.00        0.84      1.14 o 
  -4  11   5       26.92       24.03      2.39 o 
  -3  11   5       19.68       18.49      1.75 o 
  -2  11   5       17.18       18.32      1.57 o 
  -1  11   5        1.89        3.45      0.73 o 
   0  11   5        5.18        4.37      0.90 o 
   1  11   5       21.62       23.13      2.01 o 
   2  11   5       56.24       60.72      2.92 o 
   3  11   5        1.22        2.44      1.37 o 
   4  11   5        1.43        2.01      1.73 o 
  -4  12   5        0.86        0.62      0.71 o 
  -3  12   5      137.40      129.52      3.77 o 
  -2  12   5       80.48       75.84      2.63 o 
  -1  12   5       73.42       68.95      4.35 o 
   0  12   5      207.30      210.26      3.91 o 
   1  12   5       13.58       12.01      1.64 o 
   2  12   5       95.97      102.24      3.94 o 
   3  12   5       11.75       11.43      1.70 o 
   4  12   5        0.64        0.17      1.04 o 
  -4  13   5        4.95       10.28      1.38 o 
  -3  13   5        2.61        4.32      0.98 o 
  -2  13   5        0.18        0.04      0.60 o 
  -1  13   5       94.35      102.23      3.67 o 
   0  13   5       79.00       79.19      2.53 o 
   1  13   5        4.60        3.79      1.16 o 
   2  13   5        4.33        3.92      1.24 o 
   3  13   5        0.67       -0.35      0.79 o 
   4  13   5       18.58       19.88      2.97 o 
  -4  14   5        0.67        1.86      0.73 o 
  -3  14   5       38.39       39.91      2.39 o 
  -2  14   5        9.36       11.08      1.95 o 
  -1  14   5        6.28        6.67      1.39 o 
   0  14   5       39.84       43.02      2.10 o 
   1  14   5        6.63        8.05      1.47 o 
   2  14   5       17.34       17.62      2.15 o 
   3  14   5        4.01        5.82      1.43 o 
   4  14   5        0.00       -0.43      1.14 o 
  -3  15   5       18.03       28.05      3.41 o 
  -2  15   5        0.06       -0.71      0.73 o 
  -1  15   5      179.25      187.15      5.15 o 
   0  15   5        0.40        0.52      0.96 o 
   1  15   5       42.66       39.22      2.82 o 
   2  15   5       30.24       28.88      2.71 o 
   3  15   5        4.78        5.18      1.36 o 
  -3  16   5        0.55        1.16      1.35 o 
  -2  16   5        6.49        4.05      1.80 o 
  -1  16   5        5.38        8.82      1.60 o 
   0  16   5       88.08       86.17      6.46 o 
   1  16   5       37.82       36.32      2.81 o 
   2  16   5        0.93        0.71      1.20 o 
   3  16   5        0.58        0.32      0.87 o 
  -3  17   5        0.98        3.08      1.17 o 
  -2  17   5       34.73       42.59      3.14 o 
  -1  17   5       19.34       19.98      2.13 o 
   0  17   5        9.26        8.54      2.42 o 
   1  17   5       12.97       18.67      2.14 o 
   2  17   5       25.07       25.99      2.68 o 
   3  17   5       11.94       13.75      2.52 o 
  -3  18   5       13.59       16.81      2.12 o 
  -2  18   5        8.59        9.51      1.65 o 
  -1  18   5        0.00        0.73      0.87 o 
   0  18   5       11.38        9.93      2.21 o 
   1  18   5        2.27        3.58      1.62 o 
   2  18   5        0.26       -0.66      0.79 o 
  -2  19   5        2.76        2.88      1.02 o 
  -1  19   5        0.36        0.95      0.90 o 
   0  19   5        3.61        5.38      1.77 o 
   1  19   5        1.90        2.91      1.32 o 
   2  19   5        3.26        4.29      1.43 o 
  -2  20   5        2.98        2.13      1.04 o 
  -1  20   5       12.80       11.98      2.41 o 
   0  20   5        8.37       12.47      2.33 o 
   1  20   5        6.88        8.94      3.00 o 
  -1  21   5        5.42        8.48      2.00 o 
   0  21   5        3.85        4.38      1.47 o 
  -5   0   6        1.50        1.48      1.43 o 
  -4   0   6       12.90       14.76      2.38 o 
  -3   0   6       28.61       24.82      6.25 o 
  -2   0   6       66.74       69.88      6.04 o 
  -1   0   6        9.40        6.93      1.36 o 
   0   0   6     1062.10     1004.62     11.00 o 
   1   0   6       18.89       16.57      1.43 o 
   2   0   6        1.48        2.73      1.55 o 
  -5   1   6       16.40       20.91      2.05 o 
  -4   1   6        5.80        6.17      1.70 o 
  -3   1   6      712.62      697.60      8.52 o 
  -2   1   6        3.13        4.85      0.93 o 
  -1   1   6       18.46       21.03      1.43 o 
   0   1   6        1.74        2.09      0.64 o 
   1   1   6        4.78        4.53      0.66 o 
   2   1   6      178.53      172.00      3.51 o 
  -5   2   6        8.44       11.48      1.45 o 
  -4   2   6       38.30       36.44      2.56 o 
  -3   2   6      318.96      319.77      5.73 o 
  -2   2   6       41.78       43.97      2.08 o 
  -1   2   6       61.80       59.51      2.04 o 
   0   2   6      294.48      302.34      4.05 o 
   1   2   6       11.11       12.97      0.86 o 
   2   2   6       41.69       40.35      1.84 o 
  -5   3   6       12.26       12.82      1.58 o 
  -4   3   6       32.73       39.78      2.63 o 
  -3   3   6      102.34       96.06      3.20 o 
  -2   3   6       36.38       38.06      2.15 o 
  -1   3   6      201.40      199.93      3.60 o 
   0   3   6       47.44       49.73      1.89 o 
   1   3   6       43.02       39.26      1.25 o 
   2   3   6      125.72      121.88      3.12 o 
   3   3   6        0.27        0.46      1.22 o 
   5   3   6       25.41       27.41      4.62 o 
  -5   4   6        8.44        6.79      1.55 o 
  -4   4   6        0.11       -0.77      0.69 o 
  -3   4   6       80.63       80.90      2.93 o 
  -2   4   6       53.97       47.56      2.13 o 
  -1   4   6        2.92        3.14      0.76 o 
   0   4   6      192.07      194.51      3.18 o 
   1   4   6       90.21       84.22      3.23 o 
   2   4   6        4.39        3.84      1.17 o 
   3   4   6        0.03        0.92      1.14 o 
  -5   5   6        8.85       12.05      1.73 o 
  -4   5   6       65.93       65.54      3.06 o 
  -3   5   6       30.85       28.36      2.61 o 
  -2   5   6        5.63        6.40      1.08 o 
  -1   5   6        0.08       -0.15      0.53 o 
   0   5   6      281.86      294.50      3.92 o 
   1   5   6       21.67       21.44      1.37 o 
   2   5   6       37.73       44.33      2.82 o 
   3   5   6        1.02        1.62      0.94 o 
  -5   6   6        0.03       -1.11      0.77 o 
  -4   6   6        3.68        4.02      0.98 o 
  -3   6   6       46.19       43.65      2.47 o 
  -2   6   6        0.14        0.22      0.62 o 
  -1   6   6       29.58       31.78      1.64 o 
   0   6   6      171.80      170.60      4.59 o 
   1   6   6       21.14       22.06      1.33 o 
   2   6   6        2.38        3.31      1.18 o 
   3   6   6       12.07       10.14      1.76 o 
   4   6   6        5.19        4.54      2.23 o 
  -4   7   6        0.00       -0.05      0.68 o 
  -3   7   6       97.84       89.85      3.14 o 
  -2   7   6        0.47        1.66      0.74 o 
  -1   7   6       26.60       23.76      1.51 o 
   0   7   6       63.13       67.57      1.84 o 
   1   7   6       12.50       14.41      2.04 o 
   2   7   6        0.07       -0.17      0.90 o 
   3   7   6        0.33        1.26      0.91 o 
   4   7   6        6.39        7.67      2.49 o 
  -4   8   6        0.22        0.62      0.69 o 
  -3   8   6        8.30        6.39      1.17 o 
  -2   8   6       20.06       21.58      1.68 o 
  -1   8   6        0.33        0.22      0.67 o 
   0   8   6      228.93      218.56      4.30 o 
   1   8   6       19.38       20.51      2.42 o 
   2   8   6        0.83        0.53      0.91 o 
   3   8   6       41.96       35.53      2.67 o 
   4   8   6        5.35        6.30      2.47 o 
  -4   9   6        2.73        2.63      1.37 o 
  -3   9   6       88.78       78.11      3.00 o 
  -2   9   6       56.24       56.17      2.39 o 
  -1   9   6       36.76       36.85      1.72 o 
   0   9   6        4.78        7.35      1.73 o 
   1   9   6        0.86       -0.18      0.85 o 
   2   9   6       14.36       13.52      2.04 o 
   3   9   6        0.09        1.59      0.87 o 
   4   9   6        9.74        8.89      2.55 o 
  -4  10   6        0.35       -0.01      0.62 o 
  -3  10   6       76.20       74.51      3.01 o 
  -2  10   6       37.60       40.23      2.17 o 
  -1  10   6       75.16       68.76      3.01 o 
   0  10   6       32.96       40.10      2.13 o 
   1  10   6        1.47        0.28      0.91 o 
   2  10   6       16.06       15.66      1.89 o 
   3  10   6       51.27       45.76      3.12 o 
   4  10   6        1.04       -1.70      1.14 o 
  -4  11   6        9.02        6.95      1.18 o 
  -3  11   6        0.01        0.26      0.97 o 
  -2  11   6        2.62        0.97      0.82 o 
  -1  11   6      109.14      108.24      3.78 o 
   0  11   6       27.71       27.77      2.25 o 
   1  11   6       19.81       18.24      1.93 o 
   2  11   6       89.06       89.25      3.65 o 
   3  11   6        0.00       -0.54      0.78 o 
   4  11   6        2.25        0.42      1.13 o 
  -4  12   6        3.26       -0.25      2.09 o 
  -3  12   6       26.24       27.72      2.14 o 
  -2  12   6        7.46        7.02      1.49 o 
  -1  12   6        5.07        4.93      1.30 o 
   0  12   6      206.59      212.44      5.12 o 
   1  12   6        4.38        3.71      1.11 o 
   2  12   6       19.51       17.13      3.91 o 
   3  12   6        0.91        2.08      0.94 o 
   4  12   6        2.00       -1.37      0.92 o 
  -4  13   6        1.76        3.79      1.05 o 
  -3  13   6        0.49       -0.65      1.50 o 
  -2  13   6       41.68       39.26      2.99 o 
  -1  13   6        9.78       11.39      1.83 o 
   0  13   6      110.59      120.98     10.63 o 
   1  13   6        0.40        0.49      1.16 o 
   2  13   6       45.27       50.79      3.25 o 
   3  13   6        0.00        1.10      0.86 o 
  -3  14   6        8.70        7.47      1.46 o 
  -2  14   6        2.80        1.87      1.11 o 
  -1  14   6        1.14        1.24      0.92 o 
   0  14   6      132.27      129.66      5.79 o 
   1  14   6       14.24       14.98      2.16 o 
   2  14   6        3.89        4.14      1.26 o 
   3  14   6        0.01        0.38      0.81 o 
  -3  15   6        7.61        8.55      1.58 o 
  -2  15   6       12.62       17.47      2.16 o 
  -1  15   6       57.92       62.27      3.30 o 
   0  15   6        2.78        4.13      1.70 o 
   1  15   6        0.29        1.57      1.25 o 
   2  15   6       20.54       23.51      2.47 o 
   3  15   6        2.99        4.95      1.13 o 
  -3  16   6       16.93       23.54      2.50 o 
  -2  16   6       16.66       18.92      2.41 o 
  -1  16   6        4.34        7.31      1.44 o 
   0  16   6       18.77       19.27      2.82 o 
   1  16   6        1.73        1.80      1.14 o 
   2  16   6        9.05        9.24      1.69 o 
   3  16   6        9.68        7.06      1.41 o 
  -2  17   6       12.83       15.51      1.98 o 
  -1  17   6        2.17        4.66      1.69 o 
   0  17   6        9.54       14.26      2.67 o 
   1  17   6        6.16        4.54      1.63 o 
   2  17   6        4.00        6.02      1.40 o 
  -2  18   6        1.11        2.62      1.00 o 
  -1  18   6       11.17       13.20      2.48 o 
   0  18   6        0.03        1.38      1.16 o 
   1  18   6        5.23        6.64      1.77 o 
   2  18   6        0.05        1.76      0.88 o 
  -1  19   6        0.17        2.48      1.13 o 
   0  19   6        0.79        2.60      1.21 o 
   1  19   6        1.41        2.50      1.23 o 
   0  20   6        0.40       -1.50      1.00 o 
  -4   1   7        1.04        1.59      0.95 o 
  -3   1   7       17.70       15.51      1.71 o 
  -2   1   7       63.75       63.19      2.75 o 
  -1   1   7       97.61       87.33      2.60 o 
   0   1   7      132.88      122.68      2.79 o 
   1   1   7       40.62       43.41      2.45 o 
   2   1   7       39.90       41.18      2.75 o 
  -4   2   7       29.02       30.47      2.44 o 
  -3   2   7        6.97        7.63      1.31 o 
  -2   2   7       65.54       67.38      2.54 o 
  -1   2   7       67.42       68.35      2.46 o 
   0   2   7       60.77       50.40      1.85 o 
   1   2   7       23.64       25.44      1.67 o 
   2   2   7        1.36        1.26      0.97 o 
   3   2   7       10.51       11.28      2.69 o 
  -4   3   7        0.79        0.47      0.89 o 
  -3   3   7       95.06       92.51      3.25 o 
  -2   3   7       16.35       17.77      1.62 o 
  -1   3   7      120.95      114.45      4.68 o 
   0   3   7        6.45        6.10      0.89 o 
   1   3   7       15.06       17.21      1.51 o 
   2   3   7        6.71        7.96      1.37 o 
   3   3   7       17.36       21.29      3.57 o 
  -4   4   7       16.34       13.70      1.68 o 
  -3   4   7        0.85        2.21      0.90 o 
  -2   4   7      224.13      221.16      4.50 o 
  -1   4   7       43.51       43.73      1.98 o 
   0   4   7        0.01       -0.15      0.54 o 
   1   4   7        0.03       -0.04      0.60 o 
   2   4   7        1.99        3.51      1.40 o 
   3   4   7        3.80        1.55      1.50 o 
  -4   5   7       25.37       26.74      2.28 o 
  -3   5   7       15.15       13.02      1.58 o 
  -2   5   7       21.37       18.23      1.63 o 
  -1   5   7       39.17       36.03      1.91 o 
   0   5   7       25.58       22.06      1.37 o 
   1   5   7        2.44        1.66      0.99 o 
   2   5   7       32.09       33.44      5.54 o 
   3   5   7        2.98        3.31      1.71 o 
  -4   6   7        7.51        7.84      1.30 o 
  -3   6   7       18.13       18.63      2.29 o 
  -2   6   7       16.69       20.29      1.72 o 
  -1   6   7       26.46       28.90      1.74 o 
   0   6   7        0.05       -0.51      1.20 o 
   1   6   7       16.49       18.67      2.26 o 
   2   6   7        0.02       -0.84      0.74 o 
   3   6   7        0.04       -0.80      1.06 o 
  -4   7   7        4.31        3.59      1.00 o 
  -3   7   7        0.93        2.28      0.95 o 
  -2   7   7        4.44        3.94      0.97 o 
  -1   7   7       11.32       11.18      1.23 o 
   0   7   7        1.37        0.78      1.11 o 
   1   7   7        5.37        4.05      1.38 o 
   2   7   7        2.29        0.64      1.58 o 
   3   7   7        2.05        3.25      1.51 o 
   4   7   7        0.02        0.82      1.24 o 
  -4   8   7        6.02        8.38      1.34 o 
  -3   8   7        8.94        9.68      1.41 o 
  -2   8   7        0.65        0.08      0.68 o 
  -1   8   7       12.96       16.44      1.84 o 
   0   8   7       35.06       34.57      3.22 o 
   1   8   7        5.71        4.26      1.39 o 
   2   8   7        0.01       -1.14      0.78 o 
   3   8   7        0.59       -0.38      1.06 o 
   4   8   7        0.76        1.26      1.53 o 
  -4   9   7        5.04        4.50      1.03 o 
  -3   9   7        9.83       11.71      1.53 o 
  -2   9   7       22.23       20.05      1.72 o 
  -1   9   7        0.34       -0.05      0.79 o 
   0   9   7       72.45       77.27      4.30 o 
   1   9   7        5.75        6.88      1.73 o 
   2   9   7       17.01       22.04      2.69 o 
   3   9   7        0.15        0.68      0.94 o 
   4   9   7        1.28        0.04      1.24 o 
  -4  10   7       14.59       21.05      1.98 o 
  -3  10   7       10.02        8.52      1.35 o 
  -2  10   7       33.65       32.08      2.72 o 
  -1  10   7       10.52       12.55      1.68 o 
   0  10   7      113.28      122.05      5.28 o 
   1  10   7        0.66        1.93      1.17 o 
   2  10   7        0.08       -0.09      0.77 o 
   3  10   7        0.85       -0.14      1.16 o 
  -3  11   7       15.71       10.19      1.88 o 
  -2  11   7        0.04        0.91      0.99 o 
  -1  11   7        1.05        0.87      0.96 o 
   0  11   7        0.02        0.77      1.03 o 
   1  11   7        6.70        7.77      1.46 o 
   2  11   7        0.81        1.04      0.98 o 
   3  11   7       17.33       23.22      2.41 o 
  -3  12   7       24.59       25.98      2.61 o 
  -2  12   7       34.44       33.23      2.87 o 
  -1  12   7       10.13        9.87      2.16 o 
   0  12   7        0.20        0.51      1.01 o 
   1  12   7        1.31        0.96      1.45 o 
   2  12   7        4.16        2.23      1.03 o 
   3  12   7       14.47       16.46      2.04 o 
  -3  13   7        2.55        2.91      1.08 o 
  -2  13   7        6.77        6.87      1.77 o 
  -1  13   7        1.73        2.74      1.54 o 
   0  13   7       53.69       51.24      7.55 o 
   1  13   7        0.47        2.70      1.06 o 
   2  13   7        2.84        0.84      1.25 o 
   3  13   7        0.00        0.67      0.75 o 
  -3  14   7        1.47        2.05      1.28 o 
  -2  14   7       12.89       18.32      2.65 o 
  -1  14   7        0.83        5.59      1.67 o 
   0  14   7        8.33        9.58      2.22 o 
   1  14   7      105.31      116.64      4.37 o 
   2  14   7        0.08        0.81      0.85 o 
   3  14   7        5.35        4.02      1.14 o 
  -2  15   7       14.97       16.33      2.09 o 
  -1  15   7        0.11        1.96      1.44 o 
   0  15   7       41.43       38.62      3.99 o 
   1  15   7        7.21        6.58      2.02 o 
   2  15   7       16.37       17.59      2.15 o 
  -2  16   7        0.94        2.94      1.28 o 
  -1  16   7        1.70        4.14      1.56 o 
   0  16   7        0.87        1.35      3.52 o 
   1  16   7       12.59       10.51      2.27 o 
   2  16   7        0.09        0.93      1.41 o 
  -2  17   7        1.05        1.45      1.50 o 
  -1  17   7        5.92        8.72      1.96 o 
   0  17   7       28.01       36.21      3.89 o 
   1  17   7        0.37        1.94      1.28 o 
  -1  18   7        3.80        4.86      1.74 o 
   0  18   7        3.44        4.27      1.52 o 
   1  18   7        0.35        1.36      1.09 o 
  -4   0   8        2.13        3.06      1.21 o 
  -3   0   8       15.22       11.51      2.17 o 
  -2   0   8      125.91      118.16      4.95 o 
  -1   0   8      116.77      123.45      6.57 o 
   0   0   8       93.13       87.48      3.62 o 
   1   0   8        0.65        0.18      1.26 o 
   2   0   8        8.31       13.32      2.53 o 
  -4   1   8       10.46       11.08      1.75 o 
  -3   1   8        0.09       -0.55      0.69 o 
  -2   1   8      363.33      369.16      6.10 o 
  -1   1   8        0.35       -0.01      0.65 o 
   0   1   8        0.45        0.54      0.65 o 
   1   1   8        0.50        0.59      0.77 o 
   2   1   8        0.00        0.57      0.77 o 
   3   1   8       69.36       67.76      5.22 o 
  -4   2   8        7.44        6.31      1.24 o 
  -3   2   8        0.76        1.70      0.90 o 
  -2   2   8       27.20       30.20      2.13 o 
  -1   2   8        0.37        0.48      0.70 o 
   0   2   8       29.30       29.58      2.04 o 
   1   2   8        0.07       -0.70      0.80 o 
   2   2   8        3.67        3.85      1.61 o 
   3   2   8       16.87       24.64      3.95 o 
  -4   3   8        5.94        5.28      1.07 o 
  -3   3   8        9.19        7.91      1.37 o 
  -2   3   8       57.12       51.28      2.52 o 
  -1   3   8        7.12        8.08      1.73 o 
   0   3   8      120.79      113.41      3.43 o 
   1   3   8       47.70       47.22      2.84 o 
   2   3   8        1.65        3.05      1.51 o 
   3   3   8        2.90        2.89      1.61 o 
  -4   4   8       11.07       14.14      1.65 o 
  -3   4   8        2.97        2.25      0.89 o 
  -2   4   8        5.41        6.20      1.20 o 
  -1   4   8        9.36       13.16      1.37 o 
   0   4   8       20.91       22.95      1.89 o 
   1   4   8      104.34       98.63      4.15 o 
   2   4   8       19.50       19.69      3.43 o 
   3   4   8        1.09        0.42      1.14 o 
  -4   5   8        5.55        5.86      1.16 o 
  -3   5   8        2.43        1.95      1.52 o 
  -2   5   8       12.27       10.72      2.09 o 
  -1   5   8       16.94       17.87      1.55 o 
   0   5   8        2.55        4.86      2.12 o 
   1   5   8       13.17       11.05      1.76 o 
   2   5   8        5.28        5.60      2.11 o 
   3   5   8        0.20        1.14      1.06 o 
  -4   6   8        3.69        4.75      1.14 o 
  -3   6   8        0.84       -0.35      0.75 o 
  -2   6   8       15.10       14.88      1.57 o 
  -1   6   8        9.24        7.82      1.16 o 
   0   6   8        4.56        4.05      1.44 o 
   1   6   8       26.93       26.01      2.75 o 
   2   6   8        3.48        1.34      1.51 o 
   3   6   8        0.71        1.75      1.50 o 
  -3   7   8       19.01       21.82      2.01 o 
  -2   7   8       57.87       58.86      2.72 o 
  -1   7   8       22.57       20.37      3.66 o 
   0   7   8        3.40        4.88      1.48 o 
   1   7   8       29.12       28.87      2.99 o 
   2   7   8        1.88        0.32      1.63 o 
   3   7   8        2.21       -0.48      1.16 o 
  -3   8   8        2.19        1.08      0.77 o 
  -2   8   8       18.84       20.43      2.32 o 
  -1   8   8        0.45        0.20      2.09 o 
   0   8   8        9.86       13.05      2.16 o 
   1   8   8        9.77        7.71      1.76 o 
   2   8   8        1.47        4.74      1.89 o 
  -3   9   8        7.17        3.56      1.21 o 
  -2   9   8       39.50       39.08      3.04 o 
  -1   9   8        2.81        2.04      1.27 o 
   0   9   8        3.08        3.49      1.54 o 
   1   9   8        0.72        1.14      0.98 o 
   2   9   8        5.15        5.85      1.63 o 
   3   9   8       15.66       17.62      3.51 o 
  -3  10   8        0.09       -0.19      0.97 o 
  -2  10   8        8.35        7.64      1.56 o 
  -1  10   8        5.84        6.02      1.81 o 
   0  10   8        0.00       -0.71      2.39 o 
   1  10   8        0.19       -0.15      0.92 o 
   2  10   8       11.43       12.47      2.21 o 
   3  10   8        4.37        3.39      1.18 o 
  -3  11   8       26.32       30.10      2.97 o 
  -2  11   8        0.00        0.77      0.94 o 
  -1  11   8       10.62       10.77      2.28 o 
   0  11   8       28.27       26.13      3.24 o 
   1  11   8        5.20        5.87      1.70 o 
   2  11   8        5.01        4.94      1.37 o 
   3  11   8        1.49        0.27      0.94 o 
  -3  12   8        0.66        1.65      0.98 o 
  -2  12   8        0.29       -0.72      0.95 o 
  -1  12   8        0.29        0.18      1.07 o 
   0  12   8        5.61        7.02      1.86 o 
   1  12   8       69.25       75.59      3.56 o 
   2  12   8        8.41        9.01      1.54 o 
  -2  13   8        1.45        3.19      1.55 o 
  -1  13   8        4.08        6.28      1.86 o 
   0  13   8       22.76       17.98      2.75 o 
   1  13   8       29.60       30.03      2.75 o 
   2  13   8       15.19       18.14      2.53 o 
  -2  14   8       11.43       11.42      2.28 o 
  -1  14   8        2.18        4.68      1.56 o 
   0  14   8        0.07        0.96      1.08 o 
   1  14   8       33.77       36.60      6.68 o 
   2  14   8        6.36        5.75      1.41 o 
  -2  15   8        0.03       -1.36      0.91 o 
  -1  15   8        4.47        5.88      2.84 o 
   0  15   8       23.39       32.74      4.12 o 
   1  15   8        1.00        2.05      1.46 o 
  -1  16   8        0.00        0.06      1.58 o 
   0  16   8        3.19        5.39      1.48 o 
   1  16   8        4.32        2.21      1.17 o 
  -3   1   9        0.76        2.39      1.02 o 
  -2   1   9        9.09       10.99      1.52 o 
  -1   1   9        1.53        1.54      0.90 o 
   0   1   9       11.43        9.38      1.71 o 
   1   1   9        0.39       -1.03      0.68 o 
   2   1   9        9.21        9.37      2.43 o 
  -3   2   9        6.70        8.81      1.40 o 
  -2   2   9        0.14       -0.44      0.81 o 
  -1   2   9       85.78       81.90      2.85 o 
   0   2   9        0.15        1.90      0.97 o 
   1   2   9       11.08       14.53      2.67 o 
   2   2   9        1.95        1.99      1.53 o 
   3   2   9        0.57        0.72      1.46 o 
  -3   3   9        0.33       -0.40      0.80 o 
  -2   3   9       43.07       44.15      2.57 o 
  -1   3   9        2.66        3.36      1.10 o 
   0   3   9        1.22        1.15      1.08 o 
   1   3   9       16.83       14.37      2.93 o 
   2   3   9        4.99        8.47      2.23 o 
   3   3   9        0.85        0.80      1.18 o 
  -3   4   9       16.76       16.22      1.76 o 
  -2   4   9        8.50        8.15      1.36 o 
  -1   4   9        0.12        0.57      0.89 o 
   0   4   9       23.87       23.43      5.67 o 
   1   4   9        2.07        3.71      1.63 o 
   2   4   9        0.21        0.44      1.20 o 
   3   4   9        1.00        1.06      1.34 o 
  -3   5   9        9.16       11.26      1.53 o 
  -2   5   9       17.45       18.20      1.79 o 
  -1   5   9        3.05        1.98      3.09 o 
   0   5   9       11.20       11.45      3.25 o 
   1   5   9        9.67        8.09      2.39 o 
   2   5   9        0.65       -0.76      1.16 o 
   3   5   9        1.25       -1.57      1.28 o 
  -3   6   9        1.35        1.40      0.88 o 
  -2   6   9        0.33        0.87      0.99 o 
  -1   6   9        9.35       10.13      2.54 o 
   0   6   9        0.04        0.07      1.08 o 
   1   6   9        5.16        8.11      2.35 o 
   2   6   9        9.74       10.64      2.83 o 
   3   6   9        1.24        0.60      1.30 o 
  -3   7   9        0.20        0.07      0.80 o 
  -2   7   9        0.60        0.96      1.00 o 
  -1   7   9        0.47        0.79      1.10 o 
   0   7   9        1.84        4.48      1.44 o 
   1   7   9        3.96        3.47      1.57 o 
   2   7   9        0.76        0.46      1.30 o 
   3   7   9        0.13        0.80      1.10 o 
  -3   8   9        3.65        4.38      1.28 o 
  -2   8   9       16.10       12.38      5.13 o 
  -1   8   9        0.40        3.40      1.42 o 
   0   8   9        0.12        0.37      1.15 o 
   1   8   9        1.94        1.43      2.20 o 
   2   8   9        0.61       -1.18      1.16 o 
  -2   9   9        0.03       -0.07      1.02 o 
  -1   9   9        0.26        1.40      1.23 o 
   0   9   9        0.35        3.42      1.40 o 
   1   9   9        1.41        2.17      1.25 o 
   2   9   9        0.79        1.30      1.32 o 
  -2  10   9        2.10        3.57      1.95 o 
  -1  10   9       22.52       29.85      4.30 o 
   0  10   9        2.15        1.05      2.54 o 
   1  10   9        1.56        2.08      1.23 o 
   2  10   9        0.02       -1.55      1.04 o 
  -2  11   9       22.87       27.46      3.42 o 
  -1  11   9        1.51        1.54      1.10 o 
   0  11   9        8.39       10.76      2.11 o 
   1  11   9        2.69        1.72      1.06 o 
   2  11   9        0.69        1.50      1.28 o 
  -2  12   9       10.51       12.70      2.28 o 
  -1  12   9        0.00        0.84      0.89 o 
   0  12   9        0.48        1.18      1.08 o 
   1  12   9        4.27        3.81      1.35 o 
  -1  13   9        1.31        0.92      1.14 o 
   0  13   9        1.52        1.53      2.10 o 
   1  13   9       10.91       12.91      2.32 o 
   0  14   9        4.21        5.15      1.37 o 
  -2   0  10       17.96       18.34      2.67 o 
  -1   0  10       44.05       44.25      4.84 o 
   0   0  10       35.75       49.38      4.90 o 
  -2   1  10        5.70        4.44      1.11 o 
  -1   1  10      107.33      122.19      5.83 o 
   0   1  10        1.81        4.13      1.65 o 
   1   1  10        0.01        0.94      1.26 o 
  -2   2  10        0.29       -1.12      0.75 o 
  -1   2  10        2.65        3.39      1.19 o 
   0   2  10        1.84        3.97      1.99 o 
   1   2  10        0.90        2.75      1.36 o 
  -2   3  10        0.00       -0.23      0.88 o 
  -1   3  10       13.09       14.12      2.35 o 
   0   3  10       17.43       13.26      3.13 o 
   1   3  10        7.31        5.84      1.97 o 
   2   3  10        1.80       -0.88      1.08 o 
  -2   4  10        2.48        1.98      1.47 o 
  -1   4  10        1.08        1.40      2.38 o 
   0   4  10        0.08       -1.73      1.34 o 
   1   4  10        0.70        1.59      1.53 o 
   2   4  10       16.24       17.68      3.33 o 
  -2   5  10        0.65        0.29      1.17 o 
  -1   5  10        0.91        0.12      1.11 o 
   0   5  10        2.53        3.41      1.91 o 
   1   5  10        7.75        5.84      2.33 o 
   2   5  10       12.34       14.19      3.11 o 
  -2   6  10        1.01       -0.58      1.04 o 
  -1   6  10        1.11        2.56      1.44 o 
   0   6  10        3.52        4.05      1.81 o 
   1   6  10        0.04        0.70      1.30 o 
   2   6  10        4.82        1.51      1.61 o 
  -2   7  10        0.50        0.45      1.01 o 
  -1   7  10       15.26       23.35      2.97 o 
   0   7  10        0.35       -0.96      1.32 o 
   1   7  10        0.13       -1.47      0.98 o 
  -1   8  10        3.39        4.75      1.50 o 
   0   8  10        3.63        6.11      1.63 o 
   1   8  10        0.10       -0.56      1.00 o 
  -1   9  10       11.13       12.37      2.31 o 
   0   9  10        0.37        2.68      1.19 o 
   1   9  10        0.07        0.90      1.18 o 
  -1  10  10        7.53        4.93      1.49 o 
   0  10  10        0.16       -0.30      2.39 o 
  -1   1  11       17.28       21.15      3.79 o 
  -1   2  11        0.93        1.53      1.67 o 
   0   2  11       13.68       10.82      2.69 o 
   0   3  11        1.53        1.69      1.57 o 
   0   4  11        1.04        2.03      1.83 o 
                                                 
